# Supplementary material for: The Brassicaceae-restricted gene TRQA1, acting opposite to QQS, modulates starch and protein accumulation in Arabidopsis
Source: Front Plant Sci. 2026 Jul 7;17:1862971. doi: 10.3389/fpls.2026.1862971 (PMC13386268; doi:10.3389/fpls.2026.1862971)
Supplement: Supplementary file 2 [file Supplementaryfile2.xlsx]

## Sheet: Supplementary Table S2 
Accession	Scientific Name	Max Score	Total Score	Query Cover	E value	Per. ident	Acc. Len	Description
NP_175173.2	Arabidopsis thaliana	100	100	1	3e-26	100	50	uncharacterized protein AT1G47400 [Arabidopsis thaliana]
KAG7648842.1	Arabidopsis thaliana x Arabidopsis arenosa	101	101	1	4e-26	100	110	hypothetical protein ISN45_At01g039250 [Arabidopsis thaliana x Arabidopsis arenosa]
KAG7656735.1	Arabidopsis suecica	100	100	1	1e-25	100	106	hypothetical protein ISN44_As01g038300 [Arabidopsis suecica]
KAG7599676.1	Arabidopsis suecica	69.7	69.7	0.88	1e-13	79.55	100	hypothetical protein ISN44_As06g038490 [Arabidopsis suecica]
CAA0276182.1	Arabidopsis thaliana	67.8	67.8	1	2e-13	94	50	unnamed protein product [Arabidopsis thaliana]
XP_023632739.1	Capsella rubella	60.5	60.5	1	2e-10	88	50	uncharacterized protein LOC111828613 [Capsella rubella]
XP_010461538.1	Camelina sativa	57.8	57.8	0.98	2e-09	87.76	49	PREDICTED: uncharacterized protein LOC104742252 [Camelina sativa]
XP_010479147.1	Camelina sativa	57.4	57.4	1	4e-09	86	50	PREDICTED: uncharacterized protein LOC104758041 [Camelina sativa]
CAE5959551.1	Arabidopsis arenosa	57	57	1	4e-09	84	50	unnamed protein product [Arabidopsis arenosa]
XP_023632869.1	Capsella rubella	56.2	56.2	0.98	8e-09	81.63	49	uncharacterized protein LOC111828644 [Capsella rubella]
XP_010479142.1	Camelina sativa	56.2	56.2	0.98	9e-09	85.71	49	PREDICTED: uncharacterized protein LOC104758035 [Camelina sativa]
XP_010461540.1	Camelina sativa	56.2	56.2	1	9e-09	84	50	PREDICTED: uncharacterized protein LOC104742254 [Camelina sativa]
XP_023632885.1	Capsella rubella	56.2	56.2	1	9e-09	84	50	uncharacterized protein LOC111828648 [Capsella rubella]
XP_010500265.1	Camelina sativa	55.5	55.5	0.98	2e-08	85.71	49	PREDICTED: uncharacterized protein LOC104777671 [Camelina sativa]
NP_849780.1	Arabidopsis thaliana	55.5	55.5	1	2e-08	82	50	uncharacterized protein AT1G47395 [Arabidopsis thaliana]
XP_002891357.1	Arabidopsis lyrata subsp. lyrata	55.1	55.1	1	3e-08	90	50	uncharacterized protein LOC9327419 [Arabidopsis lyrata subsp. lyrata]
KAG7599677.1	Arabidopsis suecica	55.1	55.1	1	3e-08	88	50	hypothetical protein ISN44_As06g038500 [Arabidopsis suecica]
KAG7594347.1	Arabidopsis thaliana x Arabidopsis arenosa	58.2	58.2	1	6e-08	84	321	F-box associated interaction domain [Arabidopsis thaliana x Arabidopsis arenosa]
CAA0276143.1	Arabidopsis thaliana	53.9	53.9	1	7e-08	82	50	unnamed protein product [Arabidopsis thaliana]
CAD5314849.1	Arabidopsis thaliana	52.8	52.8	0.98	2e-07	81.63	49	unnamed protein product [Arabidopsis thaliana]
CAE5959552.1	Arabidopsis arenosa	52.8	52.8	1	2e-07	80	50	unnamed protein product [Arabidopsis arenosa]
XP_023632905.1	Capsella rubella	52	52	1	4e-07	84	50	uncharacterized protein LOC111828656 [Capsella rubella]
XP_010500266.1	Camelina sativa	51.6	51.6	1	7e-07	78	50	PREDICTED: uncharacterized protein LOC104777672 [Camelina sativa]
XP_002891355.1	Arabidopsis lyrata subsp. lyrata	50.8	50.8	1	1e-06	78	50	uncharacterized protein LOC9327417 [Arabidopsis lyrata subsp. lyrata]
KAG7594348.1	Arabidopsis thaliana x Arabidopsis arenosa	52.4	52.4	1	2e-06	82	131	hypothetical protein ISN45_Aa01g031080 [Arabidopsis thaliana x Arabidopsis arenosa]
XP_010500267.1	Camelina sativa	49.7	49.7	1	3e-06	84	50	PREDICTED: uncharacterized protein LOC104777673 [Camelina sativa]
KAG7594349.1	Arabidopsis thaliana x Arabidopsis arenosa	49.7	49.7	1	4e-06	82	50	hypothetical protein ISN45_Aa01g031090 [Arabidopsis thaliana x Arabidopsis arenosa]
CAE5959553.1	Arabidopsis arenosa	49.3	49.3	1	1e-05	82	90	unnamed protein product [Arabidopsis arenosa]
XP_010479148.1	Camelina sativa	48.1	48.1	1	2e-05	82	50	PREDICTED: uncharacterized protein LOC104758042 [Camelina sativa]
XP_002891356.1	Arabidopsis lyrata subsp. lyrata	47.8	47.8	1	2e-05	76	50	uncharacterized protein LOC9327418 [Arabidopsis lyrata subsp. lyrata]
KAF8066455.1	Sinapis alba	45.4	45.4	0.98	0.0001	73.47	49	hypothetical protein N665_1155s0008 [Sinapis alba]
XP_010479146.1	Camelina sativa	45.4	45.4	0.98	0.0002	77.55	49	PREDICTED: uncharacterized protein LOC104758040 [Camelina sativa]
XP_010461539.1	Camelina sativa	43.5	43.5	0.98	0.0008	75.51	49	PREDICTED: uncharacterized protein LOC104742253 [Camelina sativa]
XP_024006307.1	Eutrema salsugineum	43.5	43.5	0.98	0.0008	75.51	48	uncharacterized protein LOC112082885 [Eutrema salsugineum]
RID62750.1	Brassica rapa	42	42	0.98	0.004	69.39	49	hypothetical protein BRARA_E01801 [Brassica rapa]
XP_024006292.1	Eutrema salsugineum	40.8	40.8	0.98	0.01	75.51	48	uncharacterized protein LOC112082879 [Eutrema salsugineum]
KAJ4909778.1	Raphanus sativus	42.4	42.4	1	0.011	70	133	Uncharacterized protein Rs2_04399 [Raphanus sativus]
KAF2556364.1	Brassica cretica	39.3	39.3	0.98	0.049	67.35	49	hypothetical protein F2Q68_00015420 [Brassica cretica]

## Sheet: Supplementary Table S4 
Family	#pattern name	sequence name	start	stop	strand	score	p-value	q-value	matched sequence
AP2	AT5G60120	474	1725	1734	+	12.1111	3.31e-05	0.132	aatcctacgt
ARF	AT4G30080	474	1654	1674	+	-2.0375	6.02e-05	0.237	tttacatgtgttactagaaag
B3	AT5G60130	474	1022	1040	-	13.1406	1.35e-05	0.0327	AAGCAAAACGGAAGCTAGA
B3	AT5G60130	474	1033	1051	-	12.8438	1.65e-05	0.0327	ATGCTTAAACTAAGCAAAA
B3	AT1G49480	474	1080	1094	-	11.8382	4.2e-05	0.158	AACAGAAAAAAACAT
BBR-BPC	AT2G01930	474	1929	1952	-	2.45312	2.25e-05	0.0876	AAGAGGTGTAAAGAGAAAGCCACA
BBR-BPC	AT4G38910	474	1932	1961	-	-44.8101	4.26e-05	0.166	AAAGCAATGAAGAGGTGTAAAGAGAAAGCC
BES1	AT1G19350	474	1727	1737	-	11.7468	3.21e-05	0.127	CACACGTAGGA
BES1	AT5G45300	474	1724	1738	-	8.9375	4.22e-05	0.162	TCACACGTAGGATTT
BES1	AT4G18890	474	1184	1194	+	7.34375	4.94e-05	0.121	tgcacatgtca
BES1	AT4G18890	474	1728	1738	+	6.3125	6.14e-05	0.121	cctacgtgtga
BES1	AT1G75080	474	1727	1746	+	6.76562	7.4e-05	0.291	tcctacgtgtgaggaaaaat
BES1	AT5G45300	474	1727	1741	+	6.71875	8.22e-05	0.162	tcctacgtgtgagga
BES1	AT4G36780	474	1727	1737	+	1.9375	8.97e-05	0.356	tcctacgtgtg
bHLH	AT1G51140	474	1825	1838	+	12.8281	3.43e-05	0.136	ttccccacttgttc
bHLH	AT2G22750	474	362	378	+	10.274	3.76e-05	0.147	catgaaaaaaacgtggc
bHLH	AT1G59640	474	1179	1199	+	11.4062	4.13e-05	0.161	caagctgcacatgtcaaaaac
bHLH	AT1G35460	474	1827	1837	-	10.9219	5.57e-05	0.219	AACAAGTGGGG
bHLH	AT2G42280	474	1827	1837	+	11.589	5.66e-05	0.223	ccccacttgtt
bHLH	AT3G23210	474	1248	1270	-	10.25	6.19e-05	0.153	GGTCACAACCCGTGTCCGTGTGT
bHLH	AT4G17880	474	1185	1192	-	10.5696	6.44e-05	0.254	ACATGTGC
bHLH	AT4G30980	474	1186	1200	-	6.47674	7.36e-05	0.156	CGTTTTTGACATGTG
bHLH	AT3G23210	474	1241	1263	+	9.71875	7.82e-05	0.153	ttgggtcacacacggacacgggt
bHLH	AT4G30980	474	1821	1835	+	6.24419	7.94e-05	0.156	tgtgttccccacttg
bHLH	AT5G61270	474	1185	1199	-	7.65753	8.35e-05	0.328	GTTTTTGACATGTGC
bHLH	AT1G01260	474	1185	1192	-	9.80233	9.34e-05	0.369	ACATGTGC
bZIP	AT5G15830	474	1261	1275	+	11.7188	1.51e-05	0.0591	ggttgtgacctggct
bZIP	AT2G18160	474	1261	1275	+	10.5312	1.69e-05	0.0664	ggttgtgacctggct
bZIP	AT2G46270	474	1261	1275	-	10.4844	1.99e-05	0.0783	AGCCAGGTCACAACC
bZIP	AT1G75390	474	1704	1718	+	9.20312	2.06e-05	0.0572	acgtctgatgtgtca
bZIP	AT2G35530	474	1261	1275	+	10.0938	2.08e-05	0.0819	ggttgtgacctggct
bZIP	AT1G75390	474	1261	1275	+	8.125	2.89e-05	0.0572	ggttgtgacctggct
bZIP	AT1G32150	474	1261	1275	-	10.6719	3.05e-05	0.12	AGCCAGGTCACAACC
bZIP	AT3G62420	474	1261	1275	+	8.625	3.06e-05	0.0978	ggttgtgacctggct
bZIP	AT2G04038	474	1704	1717	-	7.57812	3.33e-05	0.131	GACACATCAGACGT
bZIP	AT4G34590	474	1261	1275	-	8.375	3.45e-05	0.0871	AGCCAGGTCACAACC
bZIP	AT1G06850	474	1267	1280	-	12.0781	3.74e-05	0.149	AAGCCAGCCAGGTC
bZIP	AT2G18160	474	1704	1718	+	7.9375	3.98e-05	0.0784	acgtctgatgtgtca
bZIP	AT4G36730	474	1266	1275	+	11.5684	4.28e-05	0.169	tgacctggct
bZIP	AT4G34590	474	1704	1718	-	7.59375	4.43e-05	0.0871	TGACACATCAGACGT
bZIP	AT3G30530	474	1263	1274	+	3.34177	4.57e-05	0.181	ttgtgacctggc
bZIP	AT2G40620	474	1269	1279	+	11.5938	4.6e-05	0.18	cctggctggct
bZIP	AT4G34000	474	1256	1263	+	10.75	4.86e-05	0.0956	acacgggt
bZIP	AT4G34000	474	1256	1263	-	10.75	4.86e-05	0.0956	ACCCGTGT
bZIP	AT5G15830	474	1704	1718	+	8.57812	4.91e-05	0.0962	acgtctgatgtgtca
bZIP	AT2G21230	474	269	278	+	11.3298	4.94e-05	0.196	tgccagttag
bZIP	AT5G38800	474	1706	1717	-	4.63953	4.96e-05	0.196	GACACATCAGAC
bZIP	AT3G62420	474	1704	1718	+	7.0625	4.98e-05	0.0978	acgtctgatgtgtca
bZIP	AT2G46270	474	1704	1718	-	7.5	5.02e-05	0.0988	TGACACATCAGACGT
bZIP	AT3G56850	474	365	379	+	4.25	5.94e-05	0.234	gaaaaaaacgtggct
bZIP	AT2G36270	474	1260	1277	+	3.82812	6.07e-05	0.238	gggttgtgacctggctgg
bZIP	AT5G11260	474	1261	1275	+	8.25	7.25e-05	0.287	ggttgtgacctggct
bZIP	AT1G06850	474	268	281	+	10.3281	8.44e-05	0.168	ttgccagttagtga
bZIP	AT2G40620	474	269	279	-	10.125	9.05e-05	0.18	ACTAACTGGCA
bZIP	AT1G43700	474	268	279	+	8.5625	9.58e-05	0.38	ttgccagttagt
bZIP	AT2G35530	474	1704	1718	+	4.14062	9.91e-05	0.195	acgtctgatgtgtca
C2H2	AT1G27730	474	8	18	+	11.5846	4.33e-05	0.172	cactgttactc
C2H2	AT5G22890	474	1106	1123	+	10.6618	5.81e-05	0.23	catataagaccttgatag
C2H2	AT1G72050	474	688	706	-	8.40336	7.63e-05	0.187	CGACTTTTTATACCTCCTC
C2H2	AT3G46090	474	1815	1827	+	10.4255	8.32e-05	0.175	acagagtgtgttc
C2H2	AT3G46090	474	863	875	-	10.3723	8.85e-05	0.175	AACAAGTGTGCTT
C2H2	AT3G50700	474	1097	1111	-	7.40506	8.93e-05	0.343	TATATGACGAAAAAC
C2H2	AT1G72050	474	1935	1953	+	7.93277	9.58e-05	0.187	tttctctttacacctcttc
C3H	AT3G12130	474	951	964	-	11.8125	3.65e-05	0.143	AAAAAAAAAGTTAA
C3H	AT3G12130	474	1636	1649	+	11.1406	7.58e-05	0.148	agtgataaaggaaa
C3H	AT5G63260	474	951	961	-	11.4844	8.23e-05	0.175	AAAAAAGTTAA
C3H	AT5G63260	474	1639	1649	+	11.4375	8.81e-05	0.175	gataaaggaaa
CAMTA	AT2G22300	474	1253	1261	-	12.3404	3.32e-05	0.131	CCGTGTCCG
CPP	AT2G20110	474	1376	1390	-	10.8382	9.25e-05	0.367	TTTTAAATATTGTAC
Dof	AT1G64620	474	949	967	-	13.2656	1.22e-05	0.0478	GTGAAAAAAAAAGTTAACA
Dof	AT1G51700	474	946	966	-	12.8438	1.75e-05	0.0687	TGAAAAAAAAAGTTAACAATA
Dof	AT5G60850	474	948	961	-	12.5781	2.38e-05	0.0943	AAAAAAGTTAACAA
Dof	AT5G62940	474	949	969	-	12.5625	2.52e-05	0.0991	ATGTGAAAAAAAAAGTTAACA
Dof	AT1G29160	474	949	969	-	11.9688	3.9e-05	0.151	ATGTGAAAAAAAAAGTTAACA
Dof	AT3G52440	474	1639	1649	+	11.9844	4.38e-05	0.174	gataaaggaaa
Dof	AT2G46590	474	951	961	-	11.7188	5.72e-05	0.173	AAAAAAGTTAA
Dof	AT2G37590	474	1639	1653	-	11.6875	5.94e-05	0.133	GCATTTTCCTTTATC
Dof	AT1G69570	474	1934	1960	+	11.0312	6.06e-05	0.235	ctttctctttacacctcttcattgctt
Dof	AT2G28810	474	941	961	+	11.4219	6.24e-05	0.246	catactattgttaactttttt
Dof	AT3G55370	474	1936	1956	+	11.1719	6.26e-05	0.194	ttctctttacacctcttcatt
Dof	AT2G37590	474	947	961	+	11.5312	6.69e-05	0.133	attgttaactttttt
Dof	AT5G66940	474	939	967	+	11.0469	6.79e-05	0.181	ttcatactattgttaactttttttttcac
Dof	AT1G64620	474	1633	1651	+	11.1406	8.7e-05	0.17	attagtgataaaggaaaat
Dof	AT3G47500	474	949	967	-	10.8906	8.71e-05	0.343	GTGAAAAAAAAAGTTAACA
Dof	AT2G46590	474	1639	1649	+	11.4219	8.73e-05	0.173	gataaaggaaa
Dof	AT5G66940	474	1924	1952	+	10.5312	9.32e-05	0.181	cttcttgtggctttctctttacacctctt
Dof	AT3G55370	474	951	971	+	10.4375	9.95e-05	0.194	ttaactttttttttcacatat
E2F/DP	AT1G47870	474	1842	1856	-	8.56383	3.7e-05	0.146	AGGTGGAAGCCAAAG
E2F/DP	AT1G47870	474	1133	1147	-	5.76596	9.37e-05	0.184	ATGTTGCCCCCAAGG
ERF	AT2G23340	474	557	573	+	8.125	4.46e-05	0.176	agaggtcgttggttcct
ERF	AT5G67000	474	222	236	+	10.6712	6.15e-05	0.242	catatgcggctactt
ERF	AT1G53170	474	987	1001	+	7.53125	7.84e-05	0.309	gatctctcctccgct
ERF	AT3G23240	474	212	239	-	1.75	9.53e-05	0.375	ACGAAGTAGCCGCATATGTTTCATTTGT
G2-like	AT1G32240	474	1626	1640	-	12.8676	2.42e-05	0.0959	TCACTAATATTCTTC
G2-like	AT1G49560	474	1570	1580	-	12.4219	3.44e-05	0.137	ATATAAGATTC
G2-like	AT2G40260	474	1671	1685	-	11.8438	4.77e-05	0.189	CATTTATATTCCTTT
G2-like	AT1G13300	474	1569	1583	-	11.2812	6.46e-05	0.256	TTTATATAAGATTCT
G2-like	AT4G37180	474	1569	1579	-	11.625	6.94e-05	0.276	TATAAGATTCT
G2-like	AT2G03500	474	89	99	-	11.2812	7.84e-05	0.312	AGAATATGCTA
G2-like	AT2G20400	474	87	101	-	10.0938	7.93e-05	0.156	CGAGAATATGCTAGC
G2-like	AT2G20400	474	88	102	+	10.0625	8.03e-05	0.156	ctagcatattctcgg
G2-like	AT5G29000	474	87	101	-	10.2969	8.9e-05	0.353	CGAGAATATGCTAGC
G2-like	AT1G25550	474	1569	1579	+	11.1875	9.01e-05	0.359	agaatcttata
G2-like	AT3G24120	474	1169	1176	+	10.75	9.57e-05	0.382	ggaatatg
GATA	AT1G51600	474	1203	1221	-	9.27397	8.56e-06	0.0338	TATCTTCGTCATCTTGGTC
GATA	AT3G06740	474	1200	1218	-	8.84058	2.51e-05	0.0696	CTTCGTCATCTTGGTCAAC
GATA	AT3G06740	474	1203	1221	-	8.02899	3.53e-05	0.0696	TATCTTCGTCATCTTGGTC
GATA	AT1G51600	474	1200	1218	-	3.86301	6.06e-05	0.0885	CTTCGTCATCTTGGTCAAC
GATA	AT1G51600	474	1947	1965	+	3.54795	6.73e-05	0.0885	cctcttcattgctttcata
GATA	AT3G06740	474	1197	1215	-	6.34783	6.97e-05	0.0917	CGTCATCTTGGTCAACGTT
GATA	AT3G21175	474	1208	1222	-	2.29688	9.08e-05	0.36	ATATCTTCGTCATCT
GATA	AT5G49300	474	1200	1226	+	-7.08046	9.14e-05	0.359	gttgaccaagatgacgaagatatctat
GRAS	AT2G01570	474	1923	1942	-	13.4857	1.09e-05	0.0417	AAGAGAAAGCCACAAGAAGT
GRAS	AT2G01570	474	1837	1856	-	12.2143	2.79e-05	0.0534	AGGTGGAAGCCAAAGATAGA
HD-ZIP	AT2G36610	474	376	388	-	9.94231	7.49e-06	0.0298	CCATAATTTAGCC
HD-ZIP	AT1G69780	474	769	779	-	11.7059	5.2e-05	0.207	TCAATAATTAC
HD-ZIP	AT3G01220	474	769	779	-	12.2192	5.34e-05	0.213	TCAATAATTAC
HSF	AT4G18880	474	1277	1295	-	15.5469	2.59e-06	0.0103	ATGAAAATATTCTAGAAGC
HSF	AT2G41690	474	1278	1292	+	15.2532	3.13e-06	0.0124	cttctagaatatttt
HSF	AT4G11660	474	1279	1292	+	9.78125	4.18e-05	0.166	ttctagaatatttt
HSF	AT4G18880	474	1270	1288	+	10.25	5.09e-05	0.101	ctggctggcttctagaata
HSF	AT2G41690	474	1273	1287	-	11.0127	5.52e-05	0.109	ATTCTAGAAGCCAGC
HSF	AT4G11660	474	726	739	-	7.67188	9.23e-05	0.183	TTCTAGTACATCCT
HSF	AT4G18880	474	723	741	+	8.95312	9.32e-05	0.123	tagaggatgtactagaaca
HSF	AT1G46264	474	726	740	+	5.72603	9.7e-05	0.193	aggatgtactagaac
HSF	AT1G46264	474	1278	1292	-	5.71233	9.74e-05	0.193	AAAATATTCTAGAAG
LBD	AT1G65620	474	979	999	+	9.59375	3.23e-05	0.126	ccagtggcgatctctcctccg
LBD	AT2G30340	474	983	999	-	8.70312	7.47e-05	0.29	CGGAGGAGAGATCGCCA
MIKC_MADS	AT5G15800	474	533	550	-	15.5	2.04e-06	0.00809	CATACCATTTGTAGAAAG
MIKC_MADS	AT2G03710	474	533	550	-	13.1013	1.71e-05	0.0679	CATACCATTTGTAGAAAG
MIKC_MADS	AT5G13790	474	532	550	-	12.0469	2.07e-05	0.0821	CATACCATTTGTAGAAAGA
MIKC_MADS	AT3G61120	474	534	551	+	11.2794	2.48e-05	0.0983	tttctacaaatggtatgt
MIKC_MADS	AT2G45660	474	750	770	+	12.1014	3.6e-05	0.138	tcttgatttctttcgatttgt
MIKC_MADS	AT2G45650	474	534	552	+	10.8281	3.62e-05	0.144	tttctacaaatggtatgta
MIKC_MADS	AT4G18960	474	534	552	-	10.6324	8.4e-05	0.333	TACATACCATTTGTAGAAA
MYB	AT1G34670	474	1884	1904	-	13.7344	9.55e-06	0.0372	TGATGTGAGTTTGGTGAATAT
MYB	AT5G62320	474	1886	1898	+	13.8125	1.1e-05	0.0428	attcaccaaactc
MYB	AT3G12820	474	1887	1902	-	13.8906	1.16e-05	0.0459	ATGTGAGTTTGGTGAA
MYB	AT1G16490	474	1885	1899	-	13.8281	1.2e-05	0.0472	TGAGTTTGGTGAATA
MYB	AT1G06180	474	1887	1901	-	13.3438	1.59e-05	0.0624	TGTGAGTTTGGTGAA
MYB	AT5G14340	474	1887	1899	+	13.6912	1.79e-05	0.0706	ttcaccaaactca
MYB	AT1G79180	474	1880	1900	+	12.375	1.91e-05	0.0739	tattatattcaccaaactcac
MYB	AT3G08500	474	1888	1898	-	12.9062	2e-05	0.0787	GAGTTTGGTGA
MYB	AT3G12720	474	1887	1907	-	13.0156	2.18e-05	0.0853	TGTTGATGTGAGTTTGGTGAA
MYB	AT4G38620	474	1887	1901	-	12.7812	2.2e-05	0.086	TGTGAGTTTGGTGAA
MYB	AT5G16600	474	1886	1898	-	13.2025	2.23e-05	0.0885	GAGTTTGGTGAAT
MYB	AT5G40330	474	607	617	+	12.4412	2.84e-05	0.112	gtgattgttgg
MYB	AT4G17785	474	1886	1899	-	12.5312	3.05e-05	0.12	TGAGTTTGGTGAAT
MYB	AT5G54230	474	1884	1898	+	12.3281	3.31e-05	0.131	atattcaccaaactc
MYB	AT1G18570	474	1877	1897	+	12.4062	3.35e-05	0.13	tcttattatattcaccaaact
MYB	AT5G56110	474	1886	1900	-	12.2969	3.64e-05	0.144	GTGAGTTTGGTGAAT
MYB	AT1G09540	474	1887	1901	+	12.1875	3.78e-05	0.147	ttcaccaaactcaca
MYB	AT3G23250	474	1877	1897	+	11.6406	4.04e-05	0.155	tcttattatattcaccaaact
MYB	AT3G02940	474	1881	1898	-	11.9219	4.15e-05	0.163	GAGTTTGGTGAATATAAT
MYB	AT3G61250	474	1887	1901	-	11.7344	4.2e-05	0.165	TGTGAGTTTGGTGAA
MYB	AT3G06490	474	1890	1904	-	12.0938	4.77e-05	0.189	TGATGTGAGTTTGGT
MYB	AT3G53200	474	587	601	-	8.71875	6.94e-05	0.275	GTAATATTAGGTTCG
MYB	AT5G12870	474	1888	1897	-	11.0577	7.25e-05	0.287	AGTTTGGTGA
MYB	AT4G28110	474	1883	1897	+	10.9863	7.67e-05	0.299	tatattcaccaaact
MYB	AT3G49690	474	559	571	+	0.949367	7.67e-05	0.305	aggtcgttggttc
MYB	AT5G10280	474	1887	1896	-	11.3699	7.94e-05	0.315	GTTTGGTGAA
MYB	AT3G28910	474	557	571	-	10.5	8e-05	0.314	GAACCAACGACCTCT
MYB	AT5G40330	474	1985	1995	-	11.3529	9.25e-05	0.182	TTTTTTGTTGG
MYB	AT1G79180	474	186	206	+	8.9375	9.64e-05	0.187	caattgttttaactaaccctc
MYB_related	AT1G18960	474	1762	1783	+	14.3288	8.84e-06	0.0346	ccaaacacacagcaacatgagc
MYB_related	AT1G72740	474	517	531	+	12.9412	1.1e-05	0.0435	ataaaaccctaaata
MYB_related	AT5G67580	474	514	532	+	13.7812	1.7e-05	0.0671	tttataaaaccctaaatat
MYB_related	AT5G17300	474	523	536	+	13.3906	2.04e-05	0.0808	ccctaaatatcttt
MYB_related	AT1G01060	474	525	534	-	13.2969	2.5e-05	0.0996	AGATATTTAG
MYB_related	AT3G09600	474	523	534	-	13.125	2.69e-05	0.107	AGATATTTAGGG
MYB_related	AT5G52660	474	524	534	-	12.9219	3.05e-05	0.121	AGATATTTAGG
MYB_related	AT3G10113	474	522	536	+	12.9375	3.11e-05	0.124	accctaaatatcttt
MYB_related	AT4G01280	474	524	534	-	12.5469	3.88e-05	0.154	AGATATTTAGG
MYB_related	AT5G02840	474	525	534	-	12.2812	4.16e-05	0.165	AGATATTTAG
MYB_related	AT1G18330	474	525	536	+	12.375	4.3e-05	0.171	ctaaatatcttt
MYB_related	AT5G67580	474	1219	1237	+	11.4844	4.97e-05	0.0982	atatctatgacctagtttt
MYB_related	AT3G09600	474	1989	2000	-	12.0625	5.46e-05	0.108	TGATATTTTTTG
MYB_related	AT2G46830	474	527	534	+	13.25	7.5e-05	0.299	aaatatct
MYB_related	AT5G52660	474	1990	2000	-	11.1562	7.99e-05	0.158	TGATATTTTTT
MYB_related	AT4G01280	474	1990	2000	-	10.8906	9.38e-05	0.186	TGATATTTTTT
NAC	AT2G27300	474	1726	1744	-	13.1562	1.58e-05	0.0627	TTTTCCTCACACGTAGGAT
NAC	AT5G04410	474	1796	1807	+	11.0319	7.18e-05	0.284	ccacaaggcagt
Nin-like	AT4G24020	474	203	217	-	14.7812	2.46e-06	0.00978	ATTTGTCCCTTGAGG
Nin-like	AT1G74480	474	1672	1690	-	9.64062	5.39e-05	0.214	TGGTCCATTTATATTCCTT
RAV	AT1G13260	474	1080	1096	+	13.8281	8.99e-06	0.0351	atgtttttttctgttga
RAV	AT1G68840	474	1557	1564	+	12.383	4.79e-05	0.189	aatgttgc
RAV	AT1G25560	474	1557	1564	+	12.5106	4.79e-05	0.188	aatgttgc
RAV	AT3G25730	474	318	325	+	12.5865	6.66e-05	0.263	acaacata
SBP	AT1G27360	474	1371	1381	+	12.5469	2.18e-05	0.0866	aataagtacaa
SRS	AT1G19790	474	1634	1656	-	0.105263	1.3e-05	0.0514	AAAGCATTTTCCTTTATCACTAA
TCP	AT5G08070	474	1822	1832	+	16.7123	9.34e-07	0.00369	gtgttccccac
TCP	AT3G47620	474	1822	1841	-	1.65116	1.04e-05	0.0394	ATAGAACAAGTGGGGAACAC
TCP	AT3G15030	474	803	810	+	14.1702	1.34e-05	0.053	tggaccac
TCP	AT2G45680	474	1232	1252	+	8.79412	1.44e-05	0.0561	agttttgcgttgggtcacaca
TCP	AT3G02150	474	1820	1832	-	9.89041	1.62e-05	0.0636	GTGGGGAACACAC
TCP	AT1G53230	474	800	812	+	10.9844	1.67e-05	0.0658	tactggaccacat
TCP	AT3G47620	474	1241	1260	-	-0.77907	2.03e-05	0.0394	CGTGTCCGTGTGTGACCCAA
TCP	AT1G30210	474	800	811	+	11.0312	2.37e-05	0.0934	tactggaccaca
TCP	AT1G67260	474	1223	1252	-	6.31646	2.87e-05	0.111	TGTGTGACCCAACGCAAAACTAGGTCATAG
TCP	AT3G47620	474	1232	1251	+	-3.11628	3.66e-05	0.0474	agttttgcgttgggtcacac
TCP	AT5G23280	474	1822	1832	-	8.04688	3.91e-05	0.154	GTGGGGAACAC
TCP	AT3G45150	474	1822	1832	-	7.21519	4.07e-05	0.159	GTGGGGAACAC
TCP	AT5G60970	474	803	810	+	9.23077	4.65e-05	0.169	tggaccac
TCP	AT1G35560	474	1243	1252	+	8.52586	5.48e-05	0.111	gggtcacaca
TCP	AT1G35560	474	1137	1146	+	8.44828	5.67e-05	0.111	gggggcaaca
TCP	AT3G47620	474	1813	1832	+	-5.2093	5.9e-05	0.0573	ccacagagtgtgttccccac
TCP	AT3G27010	474	1241	1261	-	7.76562	6.33e-05	0.248	CCGTGTCCGTGTGTGACCCAA
TCP	AT3G02150	474	800	812	-	4.76712	6.94e-05	0.118	ATGTGGTCCAGTA
TCP	AT1G53230	474	1820	1832	-	5.48438	7.58e-05	0.149	GTGGGGAACACAC
TCP	AT5G60970	474	1822	1829	-	8.90385	8.55e-05	0.169	GGGAACAC
TCP	AT3G02150	474	800	812	+	3.86301	8.99e-05	0.118	tactggaccacat
TCP	AT3G15030	474	1822	1829	-	8.29787	9.16e-05	0.181	GGGAACAC
TCP	AT3G45150	474	800	810	+	4.63291	9.2e-05	0.18	tactggaccac
Trihelix	AT5G01380	474	362	378	-	12.2941	3.09e-05	0.122	GCCACGTTTTTTTCATG
Trihelix	AT3G25990	474	370	390	+	4.82278	5.64e-05	0.223	aaacgtggctaaattatggca
Trihelix	AT5G01380	474	369	385	+	10.4559	7.54e-05	0.149	aaaacgtggctaaatta
WRKY	AT4G26640	474	1197	1209	+	15.625	3.06e-06	0.0121	aacgttgaccaag
WRKY	AT5G22570	474	1198	1207	+	15.2821	3.52e-06	0.014	acgttgacca
WRKY	AT1G62300	474	1199	1217	+	15.25	4.95e-06	0.0196	cgttgaccaagatgacgaa
WRKY	AT2G25000	474	1198	1208	-	14.7766	5.48e-06	0.0218	TTGGTCAACGT
WRKY	AT2G44745	474	1198	1207	+	14.6068	5.75e-06	0.0229	acgttgacca
WRKY	AT4G04450	474	1189	1209	+	14.5147	8.4e-06	0.0333	atgtcaaaaacgttgaccaag
WRKY	AT4G22070	474	1199	1217	-	14.5588	8.59e-06	0.0338	TTCGTCATCTTGGTCAACG
WRKY	AT4G01720	474	1193	1211	+	14.2188	8.86e-06	0.0351	caaaaacgttgaccaagat
WRKY	AT5G01900	474	1200	1207	-	15.2021	9.64e-06	0.0384	TGGTCAAC
WRKY	AT2G30250	474	1199	1209	-	14.2344	9.83e-06	0.0391	CTTGGTCAACG
WRKY	AT1G69310	474	902	911	-	12.2	1.1e-05	0.037	CAGGTCAACC
WRKY	AT4G31800	474	1199	1209	-	13.5469	1.37e-05	0.0546	CTTGGTCAACG
WRKY	AT2G47260	474	1199	1206	-	15.0957	1.45e-05	0.0574	GGTCAACG
WRKY	AT2G25000	474	901	911	-	13.6064	1.57e-05	0.0312	CAGGTCAACCT
WRKY	AT1G29280	474	1199	1209	-	13.2344	1.73e-05	0.0689	CTTGGTCAACG
WRKY	AT4G26640	474	900	912	+	13.5469	1.75e-05	0.0347	gaggttgacctga
WRKY	AT2G40740	474	900	911	+	13.3438	1.78e-05	0.0616	gaggttgacctg
WRKY	AT1G69310	474	1199	1208	-	11.7895	1.86e-05	0.037	TTGGTCAACG
WRKY	AT1G66600	474	1200	1207	-	13.5851	1.94e-05	0.0433	TGGTCAAC
WRKY	AT5G56270	474	1200	1207	-	12.8404	2.18e-05	0.0869	TGGTCAAC
WRKY	AT2G38470	474	1199	1209	-	13.1562	2.34e-05	0.093	CTTGGTCAACG
WRKY	AT5G07100	474	1197	1209	-	12.3544	2.67e-05	0.0615	CTTGGTCAACGTT
WRKY	AT4G01720	474	896	914	+	12.5312	2.86e-05	0.0567	tactgaggttgacctgagg
WRKY	AT2G47260	474	902	909	-	12.7979	2.9e-05	0.0574	GGTCAACC
WRKY	AT2G40740	474	1197	1208	+	12.3906	3.1e-05	0.0616	aacgttgaccaa
WRKY	AT5G07100	474	708	720	+	12.0759	3.1e-05	0.0615	atcagtcaaagat
WRKY	AT4G04450	474	892	912	+	12.3676	3.25e-05	0.0644	tctttactgaggttgacctga
WRKY	AT1G66600	474	903	910	-	13.0745	3.39e-05	0.0433	AGGTCAAC
WRKY	AT2G03340	474	1199	1209	-	12.5938	3.4e-05	0.111	CTTGGTCAACG
WRKY	AT2G21900	474	707	718	+	12.6164	3.59e-05	0.142	aatcagtcaaag
WRKY	AT1G30650	474	1197	1209	-	11.6719	3.68e-05	0.138	CTTGGTCAACGTT
WRKY	AT3G56400	474	1197	1209	+	10.75	3.71e-05	0.131	aacgttgaccaag
WRKY	AT5G24110	474	901	911	-	11.2188	3.93e-05	0.0996	CAGGTCAACCT
WRKY	AT2G23320	474	1199	1209	-	12.2656	3.97e-05	0.119	CTTGGTCAACG
WRKY	AT2G44745	474	901	910	+	11.8205	4.14e-05	0.0825	aggttgacct
WRKY	AT4G26640	474	708	720	-	12.1875	4.35e-05	0.0576	ATCTTTGACTGAT
WRKY	AT1G66600	474	1175	1182	+	12.4362	4.35e-05	0.0433	tggtcaag
WRKY	AT1G66600	474	1808	1815	-	12.4362	4.35e-05	0.0433	TGGTCAAG
WRKY	AT2G30250	474	708	718	+	12.2188	4.4e-05	0.0683	atcagtcaaag
WRKY	AT5G41570	474	1198	1211	+	11.375	4.4e-05	0.129	acgttgaccaagat
WRKY	AT2G46400	474	1199	1209	-	11.5753	4.44e-05	0.107	CTTGGTCAACG
WRKY	AT5G24110	474	1198	1208	-	10.375	5e-05	0.0996	TTGGTCAACGT
WRKY	AT2G30250	474	902	912	-	11.9375	5.15e-05	0.0683	TCAGGTCAACC
WRKY	AT4G31550	474	900	913	+	10.75	5.24e-05	0.208	gaggttgacctgag
WRKY	AT2G46400	474	1842	1852	-	11.0959	5.38e-05	0.107	GGAAGCCAAAG
WRKY	AT5G13080	474	1197	1209	-	11.2031	5.65e-05	0.135	CTTGGTCAACGTT
WRKY	AT2G03340	474	708	718	+	11.625	5.9e-05	0.111	atcagtcaaag
WRKY	AT2G23320	474	902	912	-	11.5156	6e-05	0.119	TCAGGTCAACC
WRKY	AT5G01900	474	903	910	-	12.6383	6.24e-05	0.124	AGGTCAAC
WRKY	AT5G56270	474	903	910	-	11.7553	6.29e-05	0.125	AGGTCAAC
WRKY	AT4G22070	474	902	920	-	10.6324	6.33e-05	0.124	TTTCAGCCTCAGGTCAACC
WRKY	AT4G23550	474	1199	1209	-	11.3125	6.44e-05	0.256	CTTGGTCAACG
WRKY	AT3G56400	474	900	912	+	8.95312	6.56e-05	0.131	gaggttgacctga
WRKY	AT2G47260	474	711	718	+	12.0319	6.72e-05	0.0886	agtcaaag
WRKY	AT5G13080	474	900	912	-	10.8125	6.82e-05	0.135	TCAGGTCAACCTC
WRKY	AT2G25000	474	1174	1184	+	11.2553	6.86e-05	0.0776	atggtcaagct
WRKY	AT1G30650	474	900	912	-	10.0781	6.92e-05	0.138	TCAGGTCAACCTC
WRKY	AT2G38470	474	708	718	+	11.4219	6.93e-05	0.0931	atcagtcaaag
WRKY	AT2G38470	474	902	912	-	11.4062	7.03e-05	0.0931	TCAGGTCAACC
WRKY	AT4G01720	474	706	724	-	10.9531	7.16e-05	0.0946	TAGTATCTTTGACTGATTC
WRKY	AT2G04880	474	1201	1211	+	9.22093	7.3e-05	0.289	ttgaccaagat
WRKY	AT1G29280	474	902	912	-	10.4219	7.5e-05	0.149	TCAGGTCAACC
WRKY	AT4G18170	474	900	912	+	11.3281	7.53e-05	0.157	gaggttgacctga
WRKY	AT2G25000	474	1806	1816	-	11	7.81e-05	0.0776	GTGGTCAAGAC
WRKY	AT4G18170	474	1197	1209	+	11.25	7.89e-05	0.157	aacgttgaccaag
WRKY	AT2G46130	474	900	913	+	10.3594	7.92e-05	0.174	gaggttgacctgag
WRKY	AT1G62300	474	700	718	-	10.1324	7.94e-05	0.119	CTTTGACTGATTCGACTTT
WRKY	AT4G01250	474	1197	1209	-	9.84375	8.05e-05	0.32	CTTGGTCAACGTT
WRKY	AT5G41570	474	706	719	-	9.85938	8.28e-05	0.129	TCTTTGACTGATTC
WRKY	AT2G03340	474	902	912	-	10.9531	8.35e-05	0.111	TCAGGTCAACC
WRKY	AT2G30590	474	1199	1209	-	9.70312	8.5e-05	0.194	CTTGGTCAACG
WRKY	AT2G46130	474	707	720	-	10.1094	8.79e-05	0.174	ATCTTTGACTGATT
WRKY	AT1G62300	474	902	920	+	9.70588	9.03e-05	0.119	ggttgacctgaggctgaaa
WRKY	AT4G31800	474	902	912	-	11.2812	9.04e-05	0.18	TCAGGTCAACC
WRKY	AT1G80840	474	900	914	+	11.0312	9.11e-05	0.361	gaggttgacctgagg
WRKY	AT4G22070	474	731	749	+	8.91176	9.48e-05	0.124	gtactagaacaagtaaacg
WRKY	AT2G21900	474	902	913	-	11.3288	9.49e-05	0.188	CTCAGGTCAACC
WRKY	AT5G22570	474	901	910	+	10.3761	9.62e-05	0.191	aggttgacct
WRKY	AT2G30590	474	902	912	-	9.375	9.77e-05	0.194	TCAGGTCAACC
WRKY	AT5G41570	474	901	914	+	9.40625	9.77e-05	0.129	aggttgacctgagg
TF binding sites grouped by TF family with their fuctions
Number of binding sites	TF family	Catagories	Functions	References
80	WRKY	1. Metabolism 2. Growth/dev 3. Stress 4. Pathogen/pests 5. Hormones	They play varied roles in plant disease resistance, responses to abiotic stress, coping with nutrient deprivation, senescence, seed and trichome development, embryogenesis, and various other developmental and hormone-regulated processes.	https://www.tandfonline.com/doi/full/10.4161/psb.27700
30	bZIP	1. Metabolism 2. Growth/dev 3. Stress 4. Pathogen/pests 5. Hormones	Involved in flower development, seed maturation, dormancy, and senescence, abiotic stresses such as salt damage, drought, cold damage, osmotic stress, mechanical damage, and ABA signal response offering metabolic balance as well as plant response to biological stresses such as insect pests and pathogen infection.	https://www.mdpi.com/1422-0067/24/9/7893
29	MYB	1. Metabolism 2. Growth/dev 3. Stress 4. Pathogen/pests 5. Hormones	Associated with diverse biological processes, they participate in ABA response and interact with other transcription factors to regulate biotic and abiotic stresses, as well as influence development, differentiation, metabolism, and defense mechanisms.	https://link.springer.com/article/10.1007/s12298-013-0179-1
23	TCP	1. Metabolism 2. Growth/dev 3. Stress 4. Pathogen/pests 5. Hormones	TCP proteins from diverse species across the plant kingdom have been shown to regulate a wide range of biological processes, including plant development and growth, responses to biotic and abiotic stresses, hormonal pathways, and nitrogen metabolism.	https://www.frontiersin.org/journals/plant-science/articles/10.3389/fpls.2018.01153/full https://www.pnas.org/doi/full/10.1073/pnas.1411375111
18	Dof	1. Metabolism 2. Growth/dev 3. Stress 4. Pathogen/pests 5. Hormones	"They are not only involved in regulating hormone signals and various biotic or abiotic stress responses but are also reported to regulate many plant biological processes, such as dormancy, tissue differentiation, carbon and nitrogen assimilation, and carbohydrate metabolism."	https://www.frontiersin.org/journals/plant-science/articles/10.3389/fpls.2023.1044918/full
16	MYB_related	1. Metabolism 2. Growth/dev 3. Stress 4. Pathogen/pests 5. Hormones	Associated with diverse biological processes, they participate in ABA response and interact with other transcription factors to regulate biotic and abiotic stresses, as well as influence development, differentiation, metabolism, and defense mechanisms.	https://link.springer.com/article/10.1007/s12298-013-0179-1
12	bHLH	1. Metabolism 2. Growth/dev 3. Stress 4. Pathogen/pests 5. Hormones	Involved in plant developmental and metabolic processes, such as photomorphogenesis, flowering induction, and secondary metabolite biosynthesis and associated with and secondary metabolite biosynthesis.	i)https://www.mdpi.com/1422-0067/22/9/4921 ii)https://www.sciencedirect.com/science/article/pii/S0885576515000363
11	G2-like	1. Metabolism 2. Growth/dev 3. Stress 4. Pathogen/pests 5. Hormones	Involved in plant growth, development, senescence, biotic and abiotic stresses, chloroplast formation, carbohydrate metabolim, anthocyanin biosynthesis by hormone signalling pathways.	https://www.mdpi.com/1424-2818/14/3/228
9	HSF	1. Metabolism 2. Growth/dev 3. Stress 5. Hormones	Accumulation of carotenoids, chlorophyll, and anthocyanins,glutathione metabolism , ABA signaling , and secondary metabolites and regulates growth and stress resistance	https://www.mdpi.com/2223-7747/12/16/2999
8	GATA	1. Metabolism 2. Growth/dev 3. Stress 4. Pathogen/pests 5. Hormones	GATA play a vital role in plant development and growth, including chloroplast development and the regulation of carbon and nitrogen metabolism. They also suppress gibberellin signaling and respond to both abiotic and biotic stresses.	https://www.frontiersin.org/journals/plant-science/articles/10.3389/fpls.2021.763665/full
7	BES1	Growth/Dev, Stress response, Metabolism, Hormone signalling, Pathogen resistance	Associated with sugar partitioning, protein metabolism, resistance to bacterial pathogen, hormone signalling, growth and development and stress response.	https://www.sciencedirect.com/science/article/pii/S1874939917304224?via%3Dihub
7	C2H2	1. Metabolism 2. Growth/dev 3. Stress 4. Pathogen/pests 5. Hormones	Regulates metabolism and affects seed storage proteins (total protein) and associated with growth development processes and resisting biotic and abiotic stress in plants' phytohormone signalling	https://www.mdpi.com/1422-0067/23/5/2730 https://academic.oup.com/plcell/article/23/5/1772/6097046
7	MIKC_MADS	1. Metabolism 2. Growth/dev 3. Stress 5. Hormones	Associated with plant reproduction, development, flower morphogenesis and responses to different abiotic stresses through hormones	https://www.frontiersin.org/journals/plant-science/articles/10.3389/fpls.2022.980933/full
4	C3H	1. Metabolism 2. Growth/dev 3. Stress 4. Pathogen/pests 5. Hormones	Plays an important role in the sugar response and maintaining a normal ABA/GA response and essential in the regulation of plant development and Abiotic stress tolerance (drought, salt) and biotic (fungal diseases)	https://www.mdpi.com/1422-0067/24/16/12888
4	ERF	1. Metabolism 2. Growth/dev 3. Stress 4. Pathogen/pests 5. Hormones	ERFs regulate various crucial processes, including development, hormone regulation, flavonoid synthesis as well as responses to both abiotic and biotic stressors by regulating the synthesis of antioxidative metabolites	https://www.frontiersin.org/journals/plant-science/articles/10.3389/fpls.2022.1042084/full
4	RAV	2. Growth/dev 3. Stress 4. Pathogen/pests 5. Hormones	RAV transcription factors are recognized for their involvement in development and the regulation of plant responses to both biotic and abiotic stresses, encompassing interactions with plant pathogens and hormonal pathways.	https://www.mdpi.com/1999-4915/13/5/752
3	B3	Growth/Dev, Stress response	Involved in embryo maturation, seed development, diverse roles in plant growth and development process and abiotic stress response.	i)https://www.sciencedirect.com/science/article/pii/S1369526608001192?casa_token=1xRTLY5Phb0AAAAA:GEB1_4R1yEVxwS7WsJnrNLznwj1qZn_OEOJyrgR8bGR_VoOt3TvxEgt4S5oSKh7BKdHpmZFAgwo ii) https://link.springer.com/article/10.1007/s13205-019-1875-5
3	HD-ZIP	1. Metabolism 2. Growth/dev 3. Stress 5. Hormones	They demonstrate control over plant growth, development, secondary metabolism, and responses to abiotic stress by modulating hormone regulatory pathways.	https://www.frontiersin.org/journals/plant-science/articles/10.3389/fpls.2022.1027071/full
3	Trihelix	1. Metabolism 2. Growth/dev 3. Stress 4. Pathogen/pests 5. Hormones	The biological functions of other family members encompass localized suppression of growth, response to abiotic and pathogenic stresses, and supposedly involvement in metabolism and stress-related hormone pathways.	https://www.frontiersin.org/articles/10.3389/fpls.2023.1125519/full#:~:text=An%20increasing%20number%20of%20studies,stress%2C%20drought%20stress%20and%20cold
2	BBR-BPC	Growth/Dev, Stress response, Hormone signalling	Involved in plant development, hormone signalling, abiotic stresses and numerous other biological processes including circadian oscillation, and sex determination	https://link.springer.com/article/10.1007/s00425-023-04188-y
2	E2F/DP	2. Growth/dev 4. Pathogen/pests 5. Hormones	Stimulate cell proliferation while inhibiting the accumulation of salicylic acid (SA), a well-known regulator of plant immunity.	chrome-extension://efaidnbmnnnibpcajpcglclefindmkaj/https://www.cell.com/cell-host-microbe/pdf/S1931-3128(14)00106-1.pdf
2	GRAS	2. Growth/dev 3. Stress 4. Pathogen/pests 5. Hormones	Participating in a wide range of functions, they contribute to diverse responses involving gibberellin (GA) and Jasmonate (JA), as well as light signaling. GATA TFs also play roles in nodule morphogenesis, signal transduction processes, and the development of roots and shoots. Furthermore, they are involved in responses to both biotic and abiotic stresses.	https://www.nature.com/articles/s41598-020-71240-2#:~:text=GRAS%20genes%20belong%20to%20the,that%20encodes%20for%20GRAS%20TF's.
2	LBD	1. Metabolism 2. Growth/dev 3. Stress 5. Hormones	Transcription factors, which plays an important role in regulating lateral organ development, morphogenesis, hormone signaling, abiotic stresss ( drought, salt, cold) and metabolism in plants	https://www.frontiersin.org/journals/plant-science/articles/10.3389/fpls.2021.721253/full
2	NAC	1. Metabolism 2. Growth/dev 3. Stress 4. Pathogen/pests 5. Hormones	The NAC family proteins play a crucial role in various biological processes, such as the development of root and shoot apical meristems, organogenesis, hormone signaling, fruit ripening, response to biotic and abiotic stresses, as well as influencing fiber and secondary cell wall development, ultimately impacting plant metabolism.	https://www.frontiersin.org/journals/plant-science/articles/10.3389/fpls.2018.01900/full 2) https://www.tandfonline.com/doi/full/10.1080/15592324.2020.1785668
2	Nin-like	1. Metabolism 2. Growth/dev 3. Stress 4. Pathogen/pests 5. Hormones	pivotal role in various biological processes, including transport, metabolism, hormone signaling, transcriptional activities, and developmental programs in both roots and shoots, and are implicated in biotic and abiotic stress	https://www.ncbi.nlm.nih.gov/pmc/articles/PMC9628810/ 2) https://academic.oup.com/plphys/article/171/3/2101/6115397
1	AP2	Growth/Dev, Metabolism, Stress response, Hormone signalling/response	Involved in the regulation of plant growth and development, fruit ripening, defense response, metabolism and are also implicated in plant abiotic stress and hormone response.	https://www.ncbi.nlm.nih.gov/pmc/articles/PMC5432895/
1	ARF (Auxin response factor)	Growth/Dev, Hormone signalling/response	Modulates flowering, embryonic development, seed dormancy, and germination through regulating gene expression network of auxin signaling.	i) https://www.nature.com/articles/nrm1910 ii)https://www.frontiersin.org/articles/10.3389/fpls.2016.00047/full
1	CAMTA	1. Metabolism 2. Growth/dev 3. Stress 4. Pathogen/pests 5. Hormones	Associated with abiotic stress (temperature, drought, UV, salt, and injury, as well as hormones), biotic (SA-mediated immune response), development (a trigger for senescence and death) and regulation of carbohydrate metabolism-related genes	i)https://academic.oup.com/plcell/article/21/3/972/6095322 ii)https://pubmed.ncbi.nlm.nih.gov/34790215/#:~:text=The%20calmodulin%20binding%20transcription%20activator,growth%20and%20development%20of%20plants.
1	CPP	1. Metabolism 2. Growth/dev 3. Stress	Involved in plant development, growth, and stress responses and regulates the expression of leghemoglobin c3 gene associated with nitrogen fixation and root nodules	i)https://www.sciencedirect.com/science/article/pii/S2468014121000376#bib0006 ii)https://www.pnas.org/doi/full/10.1073/pnas.090468497
1	SBP	2. Growth/dev 3. Stress 5. Hormones	These studies have shown that SBP genes play an important role in plant microsporogenesis, flowering, yield, and stress resistance.	https://www.mdpi.com/1422-0067/23/22/14153
1	SRS	2. Growth/dev 3. Stress 4. Pathogen/pests 5. Hormones	The plant-specific SHI-related sequence (SRS) family of transcription factors is essential for the regulation of growth, plant development, phytohormone biosynthesis, and biotic and abiotic stress response.	i)https://www.frontiersin.org/articles/10.3389/fpls.2017.00814/full ii)https://www.mdpi.com/2223-7747/11/22/3101#:~:text=The%20plant%2Dspecific%20SHI%2Drelated,phytohormone%20biosynthesis%2C%20and%20stress%20response.
	bZIP		MYB		DoF		bHLH		AT1G29280
	AT1G06850		AT1G06180		AT1G29160		AT1G01260		AT1G29280
	AT1G06850		AT1G09540		AT1G51700		AT1G35460		AT1G30650
	AT1G32150		AT1G16490		AT1G64620		AT1G51140		AT1G30650
	AT1G43700		AT1G18570		AT1G64620		AT1G59640		AT1G62300
	AT1G75390		AT1G34670		AT1G69570		AT2G22750		AT1G62300
	AT1G75390		AT1G79180		AT2G28810		AT2G42280		AT1G62300
	AT2G04038		AT1G79180		AT2G37590		AT3G23210		AT1G66600
	AT2G18160		AT3G02940		AT2G37590		AT3G23210		AT1G66600
	AT2G18160		AT3G06490		AT2G46590		AT4G17880		AT1G66600
	AT2G21230		AT3G08500		AT2G46590		AT4G30980		AT1G66600
	AT2G35530		AT3G12720		AT3G47500		AT4G30980		AT1G69310
	AT2G35530		AT3G12820		AT3G52440		AT5G61270		AT1G69310
	AT2G36270		AT3G23250		AT3G55370				AT1G80840
	AT2G40620		AT3G28910		AT3G55370				AT2G03340
	AT2G40620		AT3G49690		AT5G60850				AT2G03340
	AT2G46270		AT3G53200		AT5G62940				AT2G03340
	AT2G46270		AT3G61250		AT5G66940				AT2G04880
	AT3G30530		AT4G17785		AT5G66940				AT2G21900
	AT3G56850		AT4G28110						AT2G21900
	AT3G62420		AT4G38620						AT2G23320
	AT3G62420		AT5G10280						AT2G23320
	AT4G34000		AT5G12870						AT2G25000
	AT4G34000		AT5G14340						AT2G25000
	AT4G34590		AT5G16600						AT2G25000
	AT4G34590		AT5G40330						AT2G25000
	AT4G36730		AT5G40330						AT2G30250
	AT5G11260		AT5G54230						AT2G30250
	AT5G15830		AT5G56110						AT2G30250
	AT5G15830		AT5G62320						AT2G30590
	AT5G38800								AT2G30590
									AT2G38470
									AT2G38470
									AT2G38470
									AT2G40740
									AT2G40740
									AT2G44745
									AT2G44745
									AT2G46130
									AT2G46130
									AT2G46400
									AT2G46400
									AT2G47260
									AT2G47260
									AT2G47260
									AT3G56400
									AT3G56400
									AT4G01250
									AT4G01720
									AT4G01720
									AT4G01720
									AT4G04450
									AT4G04450
									AT4G18170
									AT4G18170
									AT4G22070
									AT4G22070
									AT4G22070
									AT4G23550
									AT4G26640
									AT4G26640
									AT4G26640
									AT4G31550
									AT4G31800
									AT4G31800
									AT5G01900
									AT5G01900
									AT5G07100
									AT5G07100
									AT5G13080
									AT5G13080
									AT5G22570
									AT5G22570
									AT5G24110
									AT5G24110
									AT5G41570
									AT5G41570
									AT5G41570
									AT5G56270
									AT5G56270

## Sheet: Supplementary Table S5
Key Elements	Cis-Acting Regulatory Elements	Occurrence	Location (Strands)	Putative Function	Functional Category
TATA-box, TATABOX2, TATABOX3, TATABOX4, TATABOX5, AT~TATA-box	TATAAAT, TATTAAT, TATATAA, TTATTT, TATATA, TATAAA, TATAA, TATA, ATATAT, TATATA, TATATAA, taTATAAAtc, ATTATA, ATATAA, ccTATAAAaa, TATTTAAA	62	260 (+), 109 (-), 518 (-), 1380 (+), 1381 (-), 330 (-), 1590 (-), 1591 (+), 76 (+), 299 (+), 1022 (-), 1348 (+), 1523 (-), 1556 (+), 1622 (+), 108(-), 109(-), 110(+), 123(+), 141(+), 142(+), 143(+), 144(+), 255(+), 257(+), 326(-), 327(+), 328(+), 329(+), 452(+), 453(-), 454(+), 497(+), 498(+), 500(+), 513(-), 514(-), 515(+), 694(+), 848(+), 849(-), 850(+), 967(+), 968(+), 1106(+), 1107(-), 1381(+…	Eukaryotic conserved promoter element necessary for gene expression	M, G
CAATBOX1/ CAAT-box	CAAT, CAAAT, CCAAT	39	129 (-), 190 (-), 247 (-), 269 (-), 188 (+), 1366 (-), 1392 (+), 1441 (-), 1514 (-), 1539 (+), 1571 (+), 1706 (+), 1765 (+), 1773 (-), 1973 (-), 409 (+), 466 (-), 516 (+), 616 (-), 675 (-), 782 (-), 833 (+), 939 (-), 956 (-), 68(+), 138(+), 212(+), 241(+), 356(+), 403(+), 461(-), 539(+), 668(-), 764(-), 823(+), 1010(+), 1293(-), 1554(+), 1687(+), 1906(-)	Involved in tissue-specific promoter activity and exhibits light, drought and heat responsivity. Also, linked to fungal contact and spread	M, A, B
MYC, MYCATERD1, MYCATRD22, MYCCONSENSUSAT, Myc	CAATTG, CATGTG, CACATG, CANNTG, TCTCTTA	36	1198 (-), 1674 (+), 1198 (+), 1674 (-), 188 (+), 215 (-), 215 (+), 224 (-), 224 (+), 1198 (-), 1198 (+), 1306 (-), 1306 (+), 1455 (-), 1455 (+), 1674 (-), 1674 (+), 1848 (-), 1848 (+), 1925 (-), 1925 (+), 445 (-), 445 (+), 545 (-), 545 (+), 876 (-), 876 (+), 188 (-), 185(+), 1292(+), 539(-), 1905(+), 212(-), 1657(+), 1185(-), 1874 (+)	MYC cis-elements, binding and recognition sites; associated with cold, drought, osmotic stress, JA, light signaling, dehydration, ABA	M, A, G, H
CACTFTPPCA1	YACT	29	14 (+) 123 (-) 234 (+) 279 (-) 435 (+) 441 (-) 1133 (-) 1388 (-) 1406 (-) 1455 (+) 1580 (+) 1652 (-) 1681 (+) 1715 (+) 1837 (-) 1848 (+) 1941 (+) 1989 (+) 433 (-) 447 (-) 727 (+)739 (+) 749 (-) 806 (-) 808 (+) 876 (+) 905 (+) 952 (+) 8 (+)	Key component of Mem1 in the cis-regulatory element of the phosphoenolpyruvate carboxylase. Associated with tissue-specific, ABA, and light-mediated gene regulation	M, G, H
GT1CONSENSUS, GT1CORE, GT1GMSCAM4, GT1-motif	GRWAAW, GGTTAA, GAAAAA, GGTTAAT, GGTTAA	27	38 (+) 105 (+) 301 (-) 368 (+) 1086 (+) 1096 (-) 1109 (-) 1301 (-) 1655 (+) 1661 (+) 1662 (+) 1756 (+) 1757 (+) 416 (-) 844 (+)931 (+) 969 (-), 1076 (-), 368 (+), 1096 (-),1109 (-), 1757 (+), 416 (-), 844 (+), 969 (-), 1064(-), 1065(-)	GT-1 motif and Consensus GT-1 binding site; associated with SA-induced gene expression, SA, JA mediated defense, RUBISCO, pathogen-, light- and salt-induced expression	M, A, B, G, H
WBBOXPCWRKY1, WBOXATNPR1, WBOXHVISO1, WBOXNTERF3, W box	TTTGACY, TTGAC, TGACT, TGACY, TTGACC	26	718 (-), 1188 (-), 1203 (-), 1213 (+), 1458 (+), 1827 (+), 719 (-), 913 (+), 61 (+), 317 (-), 718 (-), 317 (-), 61 (+), 1187 (-), 1214 (+), 1238 (+),1256 (-), 1278 (+), 1489 (-),1828 (+), 718 (-), 914 (+), 903(+), 1200(+), 1175(-), 1808(+)	W-box and W-box elements found in the promoter WRKY are associated with SA, disease resistance, elicitor-response, wound response, and stress resistance. Also found in isoamylase1 promoter; associated with patatin, WRKY, isoamylase, starch	M, A, B, H
EBOXBNNAPA	CANNTG	24	188 (-), 215 (-), 215 (+), 224 (-), 224 (+), 188 (+), 1198 (-), 1198 (+), 1306 (-), 1306 (+), 1455 (-), 1455 (+), 1674 (-), 1674 (+), 1848 (-), 1848 (+), 1925 (-), 1925 (+), 445 (-), 445 (+), 545 (-), 545 (+), 876 (-), 876 (+)	E-box of napA storage-protein gene; associated with, R-response element, salinity stress and light response	M, A
ROOTMOTIFTAPOX1	ATATT	24	42 (-), 43 (+), 71 (-), 72 (+), 94 (+), 142 (-), 334 (+), 1182 (-), 1298 (-), 1299 (+), 1439 (+), 1646 (-), 1647 (+), 1692 (-), 1735 (+), 1903 (+), 2014 (-), 410 (-), 411 (+), 455 (+), 479 (-), 533 (-), 600 (-), 601 (+)	Motif found in promoters of rolD; associated with early reproductive phase and flowering	M, G
ARR1AT	NGATT	22	24 (-), 264 (-), 296 (+), 362 (-), 1027 (-), 1135 (+), 1176 (-), 1426 (-), 1549 (-), 1586 (-), 1742 (-), 401 (-), 464 (+), 499 (-), 614 (+), 631 (+), 714 (-), 760 (+), 770 (+), 823 (+), 848 (-), 937 (+)	ARR1-binding element found in Arabidopsis; associated with bacterial and environmental stimuli response regulators, tissue-specific, ABA, and light-mediated gene regulation and increased Zn concentration in the grain	M, A, B, H
DOFCOREZM	AAAG	20	154 (-), 1606 (+), 1611 (-), 1658 (+), 1669 (-), 1687 (+), 1860 (-), 1878 (+), 1953 (-), 1959 (-), 1977 (-), 1991 (-), 396 (+), 538 (-), 707 (+), 722 (+), 766 (-), 799 (-), 902 (-), 964 (-)	Core site binding of Dof proteins; associated with carbon metabolism, drought responses	M, A
GATABOX	GATA	18	148 (-), 282 (+), 310 (+), 38 (+), 1130 (+), 1230 (+), 1232 (-), 1416 (+), 1438 (+), 1534 (+), 1536 (-), 1655 (+), 1857 (-), 1983 (-), 2016 (-), 450 (+), 535 (-), 725 (+)	Motif in the promoter of chlorophyll a/b binding protein, Cab22; associated with photosynthesis, chlorophyll a/b binding, necessary for the regulation of transcription in plants through light-dependent and nitrate-dependent mechanisms.	M, G
WRKY71OS	TGAC	17	120 (-), 318 (-), 61 (+), 1115 (-), 1188 (-), 1203 (-),1214 (+), 1223 (+), 1238 (+), 1257 (-), 1278 (+), 1459 (+), 1490 (-), 1732 (-),1828 (+), 719 (-), 914 (+)	Binding site of WRKY71 at amylase promoter; associated with GA and Pathogenesis- Related Class10 (PR-10) genes	M, A, B, H
GTGANTG10	GTGA	16	280 (+), 319 (-), 1134 (+), 1258 (-), 1277 (+), 1491 (-), 1551 (-),1653 (+), 1714 (-), 1752 (+), 1907 (-), 1916 (-), 448 (+), 613 (+), 895 (-), 973 (-)	Motif in the promoter of late pollen gene; involved in pollen, pectate lyase, reproduction and photosynthesis	M, G
MYB, MYB-like, MYB1AT, MYB1LEPR, MYB2AT, MYB2CONSENSUSAT, MYB1LEPR, MYB2AT , MYB2CONSENSUSAT, MYBCORE, MYBCOREATCYCB1, MYBGAHV, MYBPLANT, MYBST1	WAACCA, GTTAGTT, TAACTG, YAACKG, CNGTTR, AACGG, TAACAAA, MACCWAMC, GGATA, TAACCA, CAACAG	16	1077 (+), 423 (-), 468 (-), 198 (-), 274 (-), 274 (-), 274 (+), 10 (+), 1101 (+), 577 (+), 1040 (-), 427 (-), 1908 (+), 309 (+), 1066 (+), 1089 (-)	MYB or MYB-homolog recognition sites and core or consensus MYB binding sites; associated with plant's defense, stress including dehydration stress, ABA, development, differentiation, flavonoid biosynthesis	M, A, B, G, H
CURECORECR	GTAC	14	1389 (-), 1389 (+), 1499 (-), 1499 (+), 1505 (-), 1505 (+), 434 (-), 434 (+), 492 (-), 492 (+), 738 (-), 738 (+), 807 (-), 807 (+)	The core of a copper-response element; associated with hypoxic or oxygen stress and sperm cell specific expression	A, G
ACGTATERD1	ACGT	12	375 (-), 1210 (-), 1210 (+), 1721 (-), 1721 (+), 1748 (-), 1748 (+), 375 (+), 494 (-), 494 (+), 754 (-), 754 (+)	Found in the promoter of the Arabidopsis thaliana erd1 gene, associated with protease induction within 1 hour of dehydration treatment and responsive to dark-induced senescence through ABA.	M, A, G, H
POLLEN1LELAT52	AGAAA	12	337 (-), 104 (+), 1085 (+), 1098 (-),1317 (-), 1612 (-),1685 (+), 1954 (-), 398 (+), 539 (-), 763 (-), 882 (-)	Pollen specific activation of tomato (Lycopersicon esculentum) LAT52 gene.	G
POLASIG1, POLASIG2, POLASIG3	AATAAA, AATTAAA, AATAAT	11	75 (-), 1023 (+), 1347 (-), 1378 (-), 1520 (+), 1621 (-), 347 (-), 298 (-), 1163 (+), 1555 (-), 779 (-)	Poly A signal (or consensus sequence) found in the promoter regions of the α- amylase gene, flowering, polyadenylation, and stress.	M, A
RAV1AAT	CAACA	11	322 (+), 1102 (-), 1153 (+), 1574 (-), 1629 (-), 1791 (+), 1922 (+), 2006 (+), 609 (-), 618 (-), 838 (-)	Consensus sequence of TF, RAV1; associated with pathogen-induced transcription, drought and salt tolerance, germination, and seedling development	A, B, G, H
Unnamed__4	CTCC	8	15(+), 991(+), 149(+), 1584(+), 100(-), 994(+), 689(-), 1793(+)	Associated with the expression of tapetum-preferential genes	G
CCAATBOX1	CCAAT	6	1570 (+), 1705 (+), 408 (+), 466 (-), 675 (-), 832 (+)	Linked to the heat shock response and controlling flowering in Arabidopsis.	A, G
NODCON2GM/ OSE2ROOTNODULE	CTCTT	5	1894 (+), 1957 (+), 1967 (+), 655 (+), 851 (+)	Associated with root nodule symbiosis	M, G
SORLIP1AT	GCCAC	5	240 (-), 1578 (+), 1949 (-), 377 (-), 170 (+)	Sequences over-represented in light-induced or repressed, phyA-induced motifs; associated with light-induced and root-specific genes expression	M, G
TAAAGSTKST1	TAAAG	5	1657 (+), 1669 (-), 1959 (-), 799 (-), 902 (-)	TAAAG motif in the promoter of S. tuberosum KST1 gene; associated with expression of multiple genes involved in carbon metabolism and guard cell-specific gene expression	M, G
ABRELATERD1/ ABRE, ABRE3a, ABRE4	ACGTG, TACGTG, CACGTA	4	1748 (+), 375 (+), 1729 (+), 1729(-)	Associated with dehydration, etiolation, ABA-dependent responses during desiccation, and cold conditions. Shows high GUS expression under salinity, PEG, and ABA.	M, G, H, A
BIHD1OS	TGTCA	4	119 (+), 1202 (+), 1459 (-), 1731 (+)	The binding site of a rice TF, BELL; associated with disease resistance responses	B
DPBFCOREDCDC3	ACACNNG	4	1260 (+), 1268 (+), 1674 (-), 875 (+)	A novel class of bZIP transcription factors binding core sequence associated with ABA	G, H
ELRECOREPCRP1	TTGACC	4	1187 (-), 1213 (+), 1827 (+), 913 (+)	Salicylic acid and elicitor-responsive element associated ith plants defense signaling	B, H
G-Box, G-box	CACGTT, TCCACATGGCA, TAACACGTAG, TACGTG	4	370 (-), 1794(+), 1728 (-), 1729 (+)	A ubiquitous, cis-acting DNA regulatory element responsible for ethylene-induced expression of the PRB-1b gene and chlorophyll biosynthesis	M, G, H
IBOXCORE	GATAA	4	38 (+), 310 (+), 1416 (+), 1655 (+)	I-box: Conserved sequence upstream of light-regulated genes; associated with Le-MYB1 (MYB like) proteins, light response, differentiation, RUBISCO, stress, photosynthesis, and defense	M, A, B, G
QELEMENTZMZM13	AGGTCA	4	1238 (-), 1278 (-), 1488 (+), 914 (-)	Q element in ZM13 gene promoter; associated with pollen, hybrid breeding, and seed production	G	86
SEF1MOTIF, SEF4MOTIFGM7S	ATATTTAWW, RTTTTTR	4	72 (+), 1205 (-), 1624 (+), 665 (-)	Binding motif (or consensus sequence) found in upstream region β-conglicinin (7S globulin); associated with legume seed storage protein	M
-10PEHVPSBD	TATTCT	3	95 (+), 1644 (-), 477 (-)	-10 promoter element found in the barley chloroplast psbD gene promoter; involved in light regulation, photosynthesis, circadian system	M, G
-300CORE	TGTAAAG	3	1669 (-), 1959 (-), 799 (-)	Found in the promoter from the B-hordein gene of barley and the α-gliadin, γ-gliadin, and low molecular weight glutenin genes of wheat	M
circadian	CAAAGATATC	3	390(+), 1217(-), 1213(+)	Regulates diverse aspects of plant growth and developmentand have role in plant metabolic and signaling pathways.	M, G, H
CPBCSPOR	TATTAG	3	1161 (-), 1648 (+), 598 (-)	Critical for cytokinin-enhanced protein binding; associated with chloroplast, photosynthesis	M, G, H
NODCON1GM/ OSE1ROOTNODULE	AAAGAT	3	1858 (-), 536 (-), 722 (+)	Associated auxin response factor-binding sites and nodulation.	M, G, H
O2-site	GTTGACGTGA, GATGACATGG	3	902(+), 1896(-), 1401(+)	O2-site were known to involve in the control of hormones, sugars and abiotic stresses.	M, A, G
REALPHALGLHCB21	AACCAA	3	1068 (-), 467 (-), 570 (-)	Associated with phytochrome regulation and light-responsive without TATA box	M, G
ACGTABOX	TACGTA	2	493 (-), 493 (+)	Responsible for sugar repression.	M
ACGTTBOX	AACGTT	2	1209 (-), 1209 (+)	bZIP transcription factor binding site implicated in stress response and crucial for augmenting carotenogenesis.	M, A
AMYBOX1, AMYBOX2	TAACARA, TATCCAT	2	427 (-), 307 (-)	Conserved sequence found in the upstream, involved in starch metabolism and storage protein, seed dormancy and germination.	M, G
ANAERO1CONSENSUS	AAACAAA	2	1062 (-), 668 (+)	Part of 16 motifs found in silico in promoters of 13 anaerobic genes involved in the fermentative pathway; associated with oxygen stress, Kreb's cycle, glycolysis	M, A
ARE	AAACCA	2	418 (-), 463 (-)	Cis-acting regulatory element essential for the anaerobic induction	G
ASF1MOTIFCAMV/ as-1	TGACG	2	1114 (-), 1223 (+)	ASF-1 binding site; associated with auxin, SA, xenobiotic stress, and disease resistance	A, B, H
BOXIINTPATPB	ATAGAA	2	1854 (-), 475 (+)	Linked to environmental stimuli, including light and drought, as well as primary metabolism.	M, A
CAT-box	GCCACT	2	980(-), 1562 (+)	A cis-acting regulatory element related to meristem expression; associated with plant growth and development.	G
CARGCW8GAT	CWWWWWWWWG	2	1554 (-), 1554 (+)	Binding site for AGL15; associated with maturity, senescence, light and circadian cycle motif	M, G
CATATGGMSAUR	CATATG	2	224 (-), 224 (+)	Involved in auxin response.	H
CIACADIANLELHC	CAANNNNATC	2	1021 (+), 395 (+)	They have been identified as essential components for transcriptional regulation in response to light and play a crucial role in facilitating sugar transportation between the sink and the source organ.	M, G
LEAFYATAG	CCAATGT	2	1570 (+), 832 (+)	Responsible for the transition from vegetative growth to flower formation and linked to biotic stimulus response	B, G
P1BS	GNATATNC	2	92 (-), 92 (+)	Involved in the Pi starvation response, phospholipid biosynthesis, and sugar synthesis	M, A
S1FBOXSORPS1L21	ATGGTA	2	548 (+), 929 (+)	Associated with embryo development	G
TATCCAOSAMY, TATCCAYMOTIFOSRAMY3D	TATCCA, TATCCAY	2	308 (-), 307 (-)	Found in α-amylase promoters; associated with MYB proteins, GA, plant defense, biotic and abiotic stresses	M, A, B, G, H
TGACG-motif	TGACG	2	1102(-), 1210(+)	TGACG motifs show responsiveness to signals like SA, jasmonic acid, the auxin-related herbicide 2,4-dichlorophenoxyacetic acid, and hydrogen peroxide associated with biotic and abiotic stress.	M, A, B
Unnamed__1	CGTGG	2	236(+), 372(+)	The conserve cis-element for anaerobic growth condition in maize ADH1 gene promoter	G
2SSEEDPROTBANAPA	CAAACAC	1	1780 (+)	Involved in seed and endosperm-specific expression and asociated with storage protein.	M, G
AAGAA-motif	GAAAGAA	1	756 (-)	A motif found at the promoter region of plant β-galactosidase (β-Gal), glycosyl hydrolase; associated with β-galactosidase, cell wall biogenesis, and fruit softening. Also abundant in pathogenesis-related promoters and development of xylem and assists in water transportation.	M, A, B, G
ABRERATCAL	MACGYGB	1	374 (+)	Associated with ABA and Ca2+ stress signaling	H, A
ACGTABREMOTIFA2OSEM	ACGTGKC	1	375 (+)	Regulates genes associated with various metabolic pathways during drought stress, ABA-responsive genes. Enriched in both embryo and endosperm clusters, with roles in JA and ethylene responses.	M, A, G, H
AE-box	AGAAACAA	1	870 (-)	Active part of a module for light response	M, G
AT-rich element	ATAGAAATCAA	1	751 (-)	Binding site of AT-rich DNA binding protein (ATBP-1)	M, G
AuxRR-core	GGTCCAT	1	1682 (-)	Auxin responsive element	G
Box 4	ATTAAT	1	1367 (-)	Part of a conserved DNA module involved in light responsiveness, photosynthesis	M, G
BOXIIPCCHS	ACGTGGC	1	375 (+)	Potential involvement in the crosstalk between auxin and light signaling pathways.	M, H
CANBNNAPA	CNAACAC	1	1780 (+)	Play crucial regulatory roles in the expression of seed-specific genes, hypocotyl-predominant expression, and embryo- and endosperm-specific genes. Additionally, involved in the regulation of storage protein expression.	M, G
CCA1ATLHCB1	AAMAATCT	1	845 (+)	Regulation by phytochrome and stem-cell specific expression.	G, H
CEREGLUBOX2PSLEGA	TGAAAACT	1	638 (-)	Seed specific gene regulation and cereal glutenin box control element in legumin gene	M, G
EECCRCAH1	GANTTNC	1	496 (-)	Consensus motif of the enhancer elements found in the promoter region of the Cah1 (encoding carbonic anhydrase); associated with low-CO2	M, A
ERE	ATTTTAAA	1	1383 (-)	Ethylene-responsive element; associated with ethylene, seed germination, root nodulation, flower senescence, metabolism, and fruit ripening	M, G, H
Gap-box	CAAATGAA(A/G)A	1	1288 (-)	Distinguished in the promoter regions of GA genes and part of a light-responsive element	M, A, G
GARE-motif	TCTGTTG	1	1088 (+)	Gibberellin-responsive elements.	M, A, G
GAREAT	TAACAAR	1	427 (-)	Gibberellin-responsive element; associated with GA, seed germination, starch hydrolysis	M, G, H
INRNTPSADB	YTCANTYY	1	340 (+)	Light-responsive without TATA box	M, G
LAMP-element	CTTTATCA	1	1637 (-)	A light responsive element	M, G
MARTBOX	TTWTWTTWTT	1	1620 (+)	Critical for expression of gene associated with stem growth	G
MRE	AACCTAA	1	588(+)	Plant growth regulator and a biopesticide against wheat aphid on wheat crop, associated with sugar metabolism and recognized as metal-responsive element	M, B, A, G
SITEIIATCYTC	TGGGCY	1	645 (-)	Associated with embryo specific in maturing seed and seed germination.	G
SP8BFIBSP8BIB	TACTATT	1	952 (+)	SPBF binding site at the upstream of sporamin gene and β-amylase gene	M
SREATMSD	TTATCC	1	309 (-)	Sugar-repressive element associated with stem decapitation and axillary bud outgrowth	M, G
SURECOREATSULTR11	GAGAC	1	1890 (-)	Core of sulfur-responsive element in the promoter of SULTR1; associated with sucrose responsive element, auxin, sulfur response, stress	M, A, G. H
T/GBOXATPIN2	AACGTG	1	374 (+)	Associated with jasmonate signaling, which plays a role in responding to environmental stressors.	A, H
TATAPVTRNALEU	TTTATATA	1	1591 (-)	A TATA-like motif; associated with carbohydrate degradation	M, G
TELOBOXATEEF1AA1	AAACCCTAA	1	525 (+)	Associated with ribosomal proteins, protein synthesis upregulation and root growth	M, G
TGA-element	AACGAC	1	560(-)	An auxin-responsive cis-acting element.	M, G
UP2ATMSD	AAACCCTA	1	525 (+)	Related to growth of axillary buds and the factors influencing ABA responsiveness, as well as the responsiveness to stem decapitation.	G, H
WRE3	CCACCT	1	1850(+)	Related to disease defense	B
XYLAT	ACAAAGAA	1	394 (+)	Cold drive gene expression in vascular tissues, more specifically in xylem.	M, A
CGTCA-motif	CGTCA	2	1102(+), 1210 (-)	Cis-acting RE involved in MeJA-responsiveness; associated with drought, abiotic stress, JA	A, G, H
		586
Summary
Growth and development	389
Abiotic stress	320
Biotic stress	181
Hormones	238
Plant metabolism	494
Carbohydrate metabolism/partitioning	108
Nitrogen assimilation/ metabolism	81
Flower development	72
Seed development/dormancy	30
Abscicic acid	117
Gibberellic acid/ gibberellin	22
Light/ photosynthesis	246
Cold/ temperature stress	86
Salt/salinity stress	68
Drought stress	129
Raw data from PALACE
Key Elements	Location(Strands)	Signal Sequence	SITE
-10PEHVPSBD	95 (+)	TATTCT	S000392
	1644 (-)	TATTCT	S000392
	477 (-)	TATTCT	S000392
2SSEEDPROTBANAPA	1780 (+)	CAAACAC	S000143
-300CORE	1669 (-)	TGTAAAG	S000001
	1959 (-)	TGTAAAG	S000001
	799 (-)	TGTAAAG	S000001
ABRELATERD1	1748 (+)	ACGTG	S000414
	375 (+)	ACGTG	S000414
ABRERATCAL	374 (+)	MACGYGB	S000507
ACGTABOX	493 (-)	TACGTA	S000130
	493 (+)	TACGTA	S000130
ACGTABREMOTIFA2OSEM	375 (+)	ACGTGKC	S000394
ACGTATERD1	375 (-)	ACGT	S000415
	1210 (-)	ACGT	S000415
	1210 (+)	ACGT	S000415
	1721 (-)	ACGT	S000415
	1721 (+)	ACGT	S000415
	1748 (-)	ACGT	S000415
	1748 (+)	ACGT	S000415
	375 (+)	ACGT	S000415
	494 (-)	ACGT	S000415
	494 (+)	ACGT	S000415
	754 (-)	ACGT	S000415
	754 (+)	ACGT	S000415
ACGTTBOX	1209 (-)	AACGTT	S000132
	1209 (+)	AACGTT	S000132
AMYBOX1	427 (-)	TAACARA	S000020
AMYBOX2	307 (-)	TATCCAT	S000021
ANAERO1CONSENSUS	1062 (-)	AAACAAA	S000477
	668 (+)	AAACAAA	S000477
ARR1AT	24 (-)	NGATT	S000454
	264 (-)	NGATT	S000454
	296 (+)	NGATT	S000454
	362 (-)	NGATT	S000454
	1027 (-)	NGATT	S000454
	1135 (+)	NGATT	S000454
	1176 (-)	NGATT	S000454
	1426 (-)	NGATT	S000454
	1549 (-)	NGATT	S000454
	1586 (-)	NGATT	S000454
	1742 (-)	NGATT	S000454
	401 (-)	NGATT	S000454
	464 (+)	NGATT	S000454
	499 (-)	NGATT	S000454
	614 (+)	NGATT	S000454
	631 (+)	NGATT	S000454
	714 (-)	NGATT	S000454
	760 (+)	NGATT	S000454
	770 (+)	NGATT	S000454
	823 (+)	NGATT	S000454
	848 (-)	NGATT	S000454
	937 (+)	NGATT	S000454
ASF1MOTIFCAMV	1114 (-)	TGACG	S000024
	1223 (+)	TGACG	S000024
BIHD1OS	119 (+)	TGTCA	S000498
	1202 (+)	TGTCA	S000498
	1459 (-)	TGTCA	S000498
	1731 (+)	TGTCA	S000498
BOXIINTPATPB	1854 (-)	ATAGAA	S000296
	475 (+)	ATAGAA	S000296
BOXIIPCCHS	375 (+)	ACGTGGC	S000229
CAATBOX1	129 (-)	CAAT	S000028
	190 (-)	CAAT	S000028
	247 (-)	CAAT	S000028
	269 (-)	CAAT	S000028
	188 (+)	CAAT	S000028
	1366 (-)	CAAT	S000028
	1392 (+)	CAAT	S000028
	1441 (-)	CAAT	S000028
	1514 (-)	CAAT	S000028
	1539 (+)	CAAT	S000028
	1571 (+)	CAAT	S000028
	1706 (+)	CAAT	S000028
	1765 (+)	CAAT	S000028
	1773 (-)	CAAT	S000028
	1973 (-)	CAAT	S000028
	409 (+)	CAAT	S000028
	466 (-)	CAAT	S000028
	516 (+)	CAAT	S000028
	616 (-)	CAAT	S000028
	675 (-)	CAAT	S000028
	782 (-)	CAAT	S000028
	833 (+)	CAAT	S000028
	939 (-)	CAAT	S000028
	956 (-)	CAAT	S000028
CACTFTPPCA1	14 (+)	YACT	S000449
	123 (-)	YACT	S000449
	234 (+)	YACT	S000449
	279 (-)	YACT	S000449
	435 (+)	YACT	S000449
	441 (-)	YACT	S000449
	1133 (-)	YACT	S000449
	1388 (-)	YACT	S000449
	1406 (-)	YACT	S000449
	1455 (+)	YACT	S000449
	1580 (+)	YACT	S000449
	1652 (-)	YACT	S000449
	1681 (+)	YACT	S000449
	1715 (+)	YACT	S000449
	1837 (-)	YACT	S000449
	1848 (+)	YACT	S000449
	1941 (+)	YACT	S000449
	1989 (+)	YACT	S000449
	433 (-)	YACT	S000449
	447 (-)	YACT	S000449
	727 (+)	YACT	S000449
	739 (+)	YACT	S000449
	749 (-)	YACT	S000449
	806 (-)	YACT	S000449
	808 (+)	YACT	S000449
	876 (+)	YACT	S000449
	905 (+)	YACT	S000449
	952 (+)	YACT	S000449
	8 (+)	YACT	S000449
CANBNNAPA	1780 (+)	CNAACAC	S000148
CARGCW8GAT	1554 (-)	CWWWWWWWWG	S000431
	1554 (+)	CWWWWWWWWG	S000431
CATATGGMSAUR	224 (-)	CATATG	S000370
	224 (+)	CATATG	S000370
CCA1ATLHCB1	845 (+)	AAMAATCT	S000149
CCAATBOX1	1570 (+)	CCAAT	S000030
	1705 (+)	CCAAT	S000030
	408 (+)	CCAAT	S000030
	466 (-)	CCAAT	S000030
	675 (-)	CCAAT	S000030
	832 (+)	CCAAT	S000030
CEREGLUBOX2PSLEGA	638 (-)	TGAAAACT	S000033
CIACADIANLELHC	1021 (+)	CAANNNNATC	S000252
	395 (+)	CAANNNNATC	S000252
CPBCSPOR	1161 (-)	TATTAG	S000491
	1648 (+)	TATTAG	S000491
	598 (-)	TATTAG	S000491
CURECORECR	1389 (-)	GTAC	S000493
	1389 (+)	GTAC	S000493
	1499 (-)	GTAC	S000493
	1499 (+)	GTAC	S000493
	1505 (-)	GTAC	S000493
	1505 (+)	GTAC	S000493
	434 (-)	GTAC	S000493
	434 (+)	GTAC	S000493
	492 (-)	GTAC	S000493
	492 (+)	GTAC	S000493
	738 (-)	GTAC	S000493
	738 (+)	GTAC	S000493
	807 (-)	GTAC	S000493
	807 (+)	GTAC	S000493
DOFCOREZM	154 (-)	AAAG	S000265
	1606 (+)	AAAG	S000265
	1611 (-)	AAAG	S000265
	1658 (+)	AAAG	S000265
	1669 (-)	AAAG	S000265
	1687 (+)	AAAG	S000265
	1860 (-)	AAAG	S000265
	1878 (+)	AAAG	S000265
	1953 (-)	AAAG	S000265
	1959 (-)	AAAG	S000265
	1977 (-)	AAAG	S000265
	1991 (-)	AAAG	S000265
	396 (+)	AAAG	S000265
	538 (-)	AAAG	S000265
	707 (+)	AAAG	S000265
	722 (+)	AAAG	S000265
	766 (-)	AAAG	S000265
	799 (-)	AAAG	S000265
	902 (-)	AAAG	S000265
	964 (-)	AAAG	S000265
DPBFCOREDCDC3	1260 (+)	ACACNNG	S000292
	1268 (+)	ACACNNG	S000292
	1674 (-)	ACACNNG	S000292
	875 (+)	ACACNNG	S000292
EBOXBNNAPA	188 (-)	CANNTG	S000144
	215 (-)	CANNTG	S000144
	215 (+)	CANNTG	S000144
	224 (-)	CANNTG	S000144
	224 (+)	CANNTG	S000144
	188 (+)	CANNTG	S000144
	1198 (-)	CANNTG	S000144
	1198 (+)	CANNTG	S000144
	1306 (-)	CANNTG	S000144
	1306 (+)	CANNTG	S000144
	1455 (-)	CANNTG	S000144
	1455 (+)	CANNTG	S000144
	1674 (-)	CANNTG	S000144
	1674 (+)	CANNTG	S000144
	1848 (-)	CANNTG	S000144
	1848 (+)	CANNTG	S000144
	1925 (-)	CANNTG	S000144
	1925 (+)	CANNTG	S000144
	445 (-)	CANNTG	S000144
	445 (+)	CANNTG	S000144
	545 (-)	CANNTG	S000144
	545 (+)	CANNTG	S000144
	876 (-)	CANNTG	S000144
	876 (+)	CANNTG	S000144
EECCRCAH1	496 (-)	GANTTNC	S000494
ELRECOREPCRP1	1187 (-)	TTGACC	S000142
	1213 (+)	TTGACC	S000142
	1827 (+)	TTGACC	S000142
	913 (+)	TTGACC	S000142
GAREAT	427 (-)	TAACAAR	S000439
GATABOX	148 (-)	GATA	S000039
	282 (+)	GATA	S000039
	310 (+)	GATA	S000039
	38 (+)	GATA	S000039
	1130 (+)	GATA	S000039
	1230 (+)	GATA	S000039
	1232 (-)	GATA	S000039
	1416 (+)	GATA	S000039
	1438 (+)	GATA	S000039
	1534 (+)	GATA	S000039
	1536 (-)	GATA	S000039
	1655 (+)	GATA	S000039
	1857 (-)	GATA	S000039
	1983 (-)	GATA	S000039
	2016 (-)	GATA	S000039
	450 (+)	GATA	S000039
	535 (-)	GATA	S000039
	725 (+)	GATA	S000039
GT1CONSENSUS	38 (+)	GRWAAW	S000198
	105 (+)	GRWAAW	S000198
	301 (-)	GRWAAW	S000198
	368 (+)	GRWAAW	S000198
	1086 (+)	GRWAAW	S000198
	1096 (-)	GRWAAW	S000198
	1109 (-)	GRWAAW	S000198
	1301 (-)	GRWAAW	S000198
	1655 (+)	GRWAAW	S000198
	1661 (+)	GRWAAW	S000198
	1662 (+)	GRWAAW	S000198
	1756 (+)	GRWAAW	S000198
	1757 (+)	GRWAAW	S000198
	416 (-)	GRWAAW	S000198
	844 (+)	GRWAAW	S000198
	931 (+)	GRWAAW	S000198
	969 (-)	GRWAAW	S000198
GT1CORE	1076 (-)	GGTTAA	S000125
GT1GMSCAM4	368 (+)	GAAAAA	S000453
	1096 (-)	GAAAAA	S000453
	1109 (-)	GAAAAA	S000453
	1757 (+)	GAAAAA	S000453
	416 (-)	GAAAAA	S000453
	844 (+)	GAAAAA	S000453
	969 (-)	GAAAAA	S000453
GTGANTG10	280 (+)	GTGA	S000378
	319 (-)	GTGA	S000378
	1134 (+)	GTGA	S000378
	1258 (-)	GTGA	S000378
	1277 (+)	GTGA	S000378
	1491 (-)	GTGA	S000378
	1551 (-)	GTGA	S000378
	1653 (+)	GTGA	S000378
	1714 (-)	GTGA	S000378
	1752 (+)	GTGA	S000378
	1907 (-)	GTGA	S000378
	1916 (-)	GTGA	S000378
	448 (+)	GTGA	S000378
	613 (+)	GTGA	S000378
	895 (-)	GTGA	S000378
	973 (-)	GTGA	S000378
IBOXCORE	38 (+)	GATAA	S000199
	310 (+)	GATAA	S000199
	1416 (+)	GATAA	S000199
	1655 (+)	GATAA	S000199
INRNTPSADB	340 (+)	YTCANTYY	S000395
LEAFYATAG	1570 (+)	CCAATGT	S000432
	832 (+)	CCAATGT	S000432
MARTBOX	1620 (+)	TTWTWTTWTT	S000067
MYB1AT	1077 (+)	WAACCA	S000408
	423 (-)	WAACCA	S000408
	468 (-)	WAACCA	S000408
MYB1LEPR	198 (-)	GTTAGTT	S000443
MYB2AT	274 (-)	TAACTG	S000177
MYB2CONSENSUSAT	274 (-)	YAACKG	S000409
MYBCORE	274 (+)	CNGTTR	S000176
	10 (+)	CNGTTR	S000176
	1101 (+)	CNGTTR	S000176
	577 (+)	CNGTTR	S000176
MYBCOREATCYCB1	1040 (-)	AACGG	S000502
MYBGAHV	427 (-)	TAACAAA	S000181
MYBPLANT	1908 (+)	MACCWAMC	S000167
MYBST1	309 (+)	GGATA	S000180
MYCATERD1	1198 (-)	CATGTG	S000413
	1674 (+)	CATGTG	S000413
MYCATRD22	1198 (+)	CACATG	S000174
	1674 (-)	CACATG	S000174
MYCCONSENSUSAT	188 (+)	CANNTG	S000407
	215 (-)	CANNTG	S000407
	215 (+)	CANNTG	S000407
	224 (-)	CANNTG	S000407
	224 (+)	CANNTG	S000407
	1198 (-)	CANNTG	S000407
	1198 (+)	CANNTG	S000407
	1306 (-)	CANNTG	S000407
	1306 (+)	CANNTG	S000407
	1455 (-)	CANNTG	S000407
	1455 (+)	CANNTG	S000407
	1674 (-)	CANNTG	S000407
	1674 (+)	CANNTG	S000407
	1848 (-)	CANNTG	S000407
	1848 (+)	CANNTG	S000407
	1925 (-)	CANNTG	S000407
	1925 (+)	CANNTG	S000407
	445 (-)	CANNTG	S000407
	445 (+)	CANNTG	S000407
	545 (-)	CANNTG	S000407
	545 (+)	CANNTG	S000407
	876 (-)	CANNTG	S000407
	876 (+)	CANNTG	S000407
	188 (-)	CANNTG	S000407
NODCON1GM/	1858 (-)	AAAGAT	S000461
	536 (-)	AAAGAT	S000461
	722 (+)	AAAGAT	S000461
	1894 (+)	CTCTT	S000462
	1957 (+)	CTCTT	S000462
	1967 (+)	CTCTT	S000462
	655 (+)	CTCTT	S000462
	851 (+)	CTCTT	S000462
OSE1ROOTNODULE	1858 (-)	AAAGAT	S000467
	536 (-)	AAAGAT	S000467
	722 (+)	AAAGAT	S000467
	1894 (+)	CTCTT	S000468
	1957 (+)	CTCTT	S000468
	1967 (+)	CTCTT	S000468
	655 (+)	CTCTT	S000468
	851 (+)	CTCTT	S000468
P1BS	92 (-)	GNATATNC	S000459
	92 (+)	GNATATNC	S000459
POLASIG1	75 (-)	AATAAA	S000080
	1023 (+)	AATAAA	S000080
	1347 (-)	AATAAA	S000080
	1378 (-)	AATAAA	S000080
	1520 (+)	AATAAA	S000080
	1621 (-)	AATAAA	S000080
POLASIG2	347 (-)	AATTAAA	S000081
POLASIG3	298 (-)	AATAAT	S000088
	1163 (+)	AATAAT	S000088
	1555 (-)	AATAAT	S000088
	779 (-)	AATAAT	S000088
POLLEN1LELAT52	337 (-)	AGAAA	S000245
	104 (+)	AGAAA	S000245
	1085 (+)	AGAAA	S000245
	1098 (-)	AGAAA	S000245
	1317 (-)	AGAAA	S000245
	1612 (-)	AGAAA	S000245
	1685 (+)	AGAAA	S000245
	1954 (-)	AGAAA	S000245
	398 (+)	AGAAA	S000245
	539 (-)	AGAAA	S000245
	763 (-)	AGAAA	S000245
	882 (-)	AGAAA	S000245
QELEMENTZMZM13	1238 (-)	AGGTCA	S000254
	1278 (-)	AGGTCA	S000254
	1488 (+)	AGGTCA	S000254
	914 (-)	AGGTCA	S000254
RAV1AAT	322 (+)	CAACA	S000314
	1102 (-)	CAACA	S000314
	1153 (+)	CAACA	S000314
	1574 (-)	CAACA	S000314
	1629 (-)	CAACA	S000314
	1791 (+)	CAACA	S000314
	1922 (+)	CAACA	S000314
	2006 (+)	CAACA	S000314
	609 (-)	CAACA	S000314
	618 (-)	CAACA	S000314
	838 (-)	CAACA	S000314
REALPHALGLHCB21	1068 (-)	AACCAA	S000362
	467 (-)	AACCAA	S000362
	570 (-)	AACCAA	S000362
ROOTMOTIFTAPOX1	42 (-)	ATATT	S000098
	43 (+)	ATATT	S000098
	71 (-)	ATATT	S000098
	72 (+)	ATATT	S000098
	94 (+)	ATATT	S000098
	142 (-)	ATATT	S000098
	334 (+)	ATATT	S000098
	1182 (-)	ATATT	S000098
	1298 (-)	ATATT	S000098
	1299 (+)	ATATT	S000098
	1439 (+)	ATATT	S000098
	1646 (-)	ATATT	S000098
	1647 (+)	ATATT	S000098
	1692 (-)	ATATT	S000098
	1735 (+)	ATATT	S000098
	1903 (+)	ATATT	S000098
	2014 (-)	ATATT	S000098
	410 (-)	ATATT	S000098
	411 (+)	ATATT	S000098
	455 (+)	ATATT	S000098
	479 (-)	ATATT	S000098
	533 (-)	ATATT	S000098
	600 (-)	ATATT	S000098
	601 (+)	ATATT	S000098
S1FBOXSORPS1L21	548 (+)	ATGGTA	S000223
	929 (+)	ATGGTA	S000223
SEF1MOTIF	72 (+)	ATATTTAWW	S000006
SEF4MOTIFGM7S	1205 (-)	RTTTTTR	S000103
	1624 (+)	RTTTTTR	S000103
	665 (-)	RTTTTTR	S000103
SITEIIATCYTC	645 (-)	TGGGCY	S000474
SORLIP1AT	240 (-)	GCCAC	S000482
	1578 (+)	GCCAC	S000482
	1949 (-)	GCCAC	S000482
	377 (-)	GCCAC	S000482
	170 (+)	GGGCC	S000483
SP8BFIBSP8BIB	952 (+)	TACTATT	S000184
SREATMSD	309 (-)	TTATCC	S000470
SURECOREATSULTR11	1890 (-)	GAGAC	S000499
T/GBOXATPIN2	374 (+)	AACGTG	S000458
TAAAGSTKST1	1657 (+)	TAAAG	S000387
	1669 (-)	TAAAG	S000387
	1959 (-)	TAAAG	S000387
	799 (-)	TAAAG	S000387
	902 (-)	TAAAG	S000387
TATABOX2	260 (+)	TATAAAT	S000109
	109 (-)	TATAAAT	S000109
	518 (-)	TATAAAT	S000109
TATABOX3	1380 (+)	TATTAAT	S000110
	1381 (-)	TATTAAT	S000110
TATABOX4	330 (-)	TATATAA	S000111
	1590 (-)	TATATAA	S000111
	1591 (+)	TATATAA	S000111
TATABOX5	76 (+)	TTATTT	S000203
	299 (+)	TTATTT	S000203
	1022 (-)	TTATTT	S000203
	1348 (+)	TTATTT	S000203
	1523 (-)	TTATTT	S000203
	1556 (+)	TTATTT	S000203
	1622 (+)	TTATTT	S000203
TATAPVTRNALEU	1591 (-)	TTTATATA	S000340
TATCCAOSAMY	308 (-)	TATCCA	S000403
TATCCAYMOTIFOSRAMY3D	307 (-)	TATCCAY	S000256
TELOBOXATEEF1AA1	525 (+)	AAACCCTAA	S000308
UP2ATMSD	525 (+)	AAACCCTA	S000472
WBBOXPCWRKY1	718 (-)	TTTGACY	S000310
WBOXATNPR1	1188 (-)	TTGAC	S000390
	1203 (-)	TTGAC	S000390
	1213 (+)	TTGAC	S000390
	1458 (+)	TTGAC	S000390
	1827 (+)	TTGAC	S000390
	719 (-)	TTGAC	S000390
	913 (+)	TTGAC	S000390
WBOXHVISO1	61 (+)	TGACT	S000442
	317 (-)	TGACT	S000442
	718 (-)	TGACT	S000442
WBOXNTERF3	317 (-)	TGACY	S000457
	61 (+)	TGACY	S000457
	1187 (-)	TGACY	S000457
	1214 (+)	TGACY	S000457
	1238 (+)	TGACY	S000457
	1256 (-)	TGACY	S000457
	1278 (+)	TGACY	S000457
	1489 (-)	TGACY	S000457
	1828 (+)	TGACY	S000457
	718 (-)	TGACY	S000457
	914 (+)	TGACY	S000457
WRKY71OS	120 (-)	TGAC	S000447
	318 (-)	TGAC	S000447
	61 (+)	TGAC	S000447
	1115 (-)	TGAC	S000447
	1188 (-)	TGAC	S000447
	1203 (-)	TGAC	S000447
	1214 (+)	TGAC	S000447
	1223 (+)	TGAC	S000447
	1238 (+)	TGAC	S000447
	1257 (-)	TGAC	S000447
	1278 (+)	TGAC	S000447
	1459 (+)	TGAC	S000447
	1490 (-)	TGAC	S000447
	1732 (-)	TGAC	S000447
	1828 (+)	TGAC	S000447
	719 (-)	TGAC	S000447
	914 (+)	TGAC	S000447
XYLAT	394 (+)	ACAAAGAA	S000510
Raw data from PlantCare
Site Name	Plantcare	Position	Strand	Matrix score	sequence	function
No name	organism	34	-	4	motif_sequence	short_function
	organism	1464	-	4	motif_sequence	short_function
	organism	842	+	4	motif_sequence	short_function
	organism	1947	+	4	motif_sequence	short_function
	organism	484	+	4	motif_sequence	short_function
	organism	1483	-	4	motif_sequence	short_function
	organism	1017	+	4	motif_sequence	short_function
	organism	1966	+	4	motif_sequence	short_function
	organism	147	+	4	motif_sequence	short_function
	organism	1214	-	4	motif_sequence	short_function
	organism	989	+	4	motif_sequence	short_function
	organism	1487	+	4	motif_sequence	short_function
	organism	728	+	4	motif_sequence	short_function
	organism	1184	-	4	motif_sequence	short_function
AAGAA-motif	Avena sativa	756	-	7	GAAAGAA
ABRE	Arabidopsis thaliana	371	+	5	ACGTG	cis-acting element involved in the abscisic acid responsiveness
	Arabidopsis thaliana	1730	+	5	ACGTG	cis-acting element involved in the abscisic acid responsiveness
ABRE3a	Zea mays	1729	+	6	TACGTG
ABRE4	Zea mays	1729	-	6	CACGTA
AE-box	Arabidopsis thaliana	870	-	8	AGAAACAA	part of a module for light response
ARE	Zea mays	418	-	6	AAACCA	cis-acting regulatory element essential for the anaerobic induction
	Zea mays	463	-	6	AAACCA	cis-acting regulatory element essential for the anaerobic induction
AT-rich element	Glycine max	751	-	10	ATAGAAATCAA	binding site of AT-rich DNA binding protein (ATBP-1)
AT~TATA-box	Arabidopsis thaliana	142	+	6	TATATA
	Arabidopsis thaliana	498	+	6	TATATA
	Arabidopsis thaliana	1575	-	6	TATATA
	Arabidopsis thaliana	327	+	6	TATATA
	Arabidopsis thaliana	1416	-	6	TATATA
AuxRR-core	Nicotiana tabacum	1682	-	7	GGTCCAT	cis-acting regulatory element involved in auxin responsiveness
Box 4	Petroselinum crispum	1367	-	6	ATTAAT	part of a conserved DNA module involved in light responsiveness
CAAT-box	Pisum sativum	68	+	5	CAAAT	common cis-acting element in promoter and enhancer regions
	Nicotiana glutinosa	127	-	4	CAAT
	Pisum sativum	138	+	5	CAAAT	common cis-acting element in promoter and enhancer regions
	Nicotiana glutinosa	185	+	4	CAAT
	Nicotiana glutinosa	187	-	4	CAAT
	Pisum sativum	212	+	5	CAAAT	common cis-acting element in promoter and enhancer regions
	Pisum sativum	241	+	5	CAAAT	common cis-acting element in promoter and enhancer regions
	Nicotiana glutinosa	244	-	4	CAAT
	Nicotiana glutinosa	266	-	4	CAAT
	Pisum sativum	356	+	5	CAAAT	common cis-acting element in promoter and enhancer regions
	Arabidopsis thaliana	403	+	5	CCAAT	common cis-acting element in promoter and enhancer regions
	Nicotiana glutinosa	404	+	4	CAAT
	Arabidopsis thaliana	461	-	5	CCAAT	common cis-acting element in promoter and enhancer regions
	Nicotiana glutinosa	510	+	4	CAAT
	Pisum sativum	539	+	5	CAAAT	common cis-acting element in promoter and enhancer regions
	Nicotiana glutinosa	609	-	4	CAAT
	Arabidopsis thaliana	668	-	5	CCAAT	common cis-acting element in promoter and enhancer regions
	Pisum sativum	764	-	5	CAAAT	common cis-acting element in promoter and enhancer regions
	Nicotiana glutinosa	774	-	4	CAAT
	Arabidopsis thaliana	823	+	5	CCAAT	common cis-acting element in promoter and enhancer regions
	Nicotiana glutinosa	824	+	4	CAAT
	Nicotiana glutinosa	929	-	4	CAAT
	Nicotiana glutinosa	946	-	4	CAAT
	Pisum sativum	1010	+	5	CAAAT	common cis-acting element in promoter and enhancer regions
	Pisum sativum	1293	-	5	CAAAT	common cis-acting element in promoter and enhancer regions
	Nicotiana glutinosa	1352	-	4	CAAT
	Nicotiana glutinosa	1378	+	4	CAAT
	Nicotiana glutinosa	1426	-	4	CAAT
	Nicotiana glutinosa	1498	-	4	CAAT
	Nicotiana glutinosa	1523	+	4	CAAT
	Arabidopsis thaliana	1554	+	5	CCAAT	common cis-acting element in promoter and enhancer regions
	Nicotiana glutinosa	1555	+	4	CAAT
	Arabidopsis thaliana	1687	+	5	CCAAT	common cis-acting element in promoter and enhancer regions
	Nicotiana glutinosa	1688	+	4	CAAT
	Nicotiana glutinosa	1747	+	4	CAAT
	Nicotiana glutinosa	1755	-	4	CAAT
	Nicotiana glutinosa	1782	+	4	CAAT
	Pisum sativum	1906	-	5	CAAAT	common cis-acting element in promoter and enhancer regions
	Nicotiana glutinosa	1953	-	4	CAAT
CAT-box	Arabidopsis thaliana	980	-	6	GCCACT	cis-acting regulatory element related to meristem expression
	Arabidopsis thaliana	1562	+	6	GCCACT	cis-acting regulatory element related to meristem expression
CGTCA-motif	Hordeum vulgare	1102	+	5	CGTCA	cis-acting regulatory element involved in the MeJA-responsiveness
	Hordeum vulgare	1210	-	5	CGTCA	cis-acting regulatory element involved in the MeJA-responsiveness
ERE	Nicotiana glutinos	1383	-	8	ATTTTAAA
G-Box	Pisum sativum	370	-	6	CACGTT	cis-acting regulatory element involved in light responsiveness
	Triticum aestivum	1794	+	10	TCCACATGGCA	cis-acting regulatory element involved in light responsiveness
G-box	Brassica oleracea	1728	-	9	TAACACGTAG	cis-acting regulatory element involved in light responsiveness
	Arabidopsis thaliana	1729	+	6	TACGTG	cis-acting regulatory element involved in light responsiveness
GARE-motif	Brassica oleracea	1088	+	7	TCTGTTG	gibberellin-responsive element
GT1-motif	Avena sativa	1064	-	7	GGTTAAT	light responsive element
	Arabidopsis thaliana	1065	-	6	GGTTAA	light responsive element
Gap-box	Arabidopsis thaliana	1288	-	9.5	CAAATGAA(A/G)A	part of a light responsive element
LAMP-element	Pisum sativum	1637	-	8	CTTTATCA	part of a light responsive element
MRE	Petroselinum crispum	588	+	7	AACCTAA	MYB binding site involved in light responsiveness
MYB	Arabidopsis thaliana	1066	+	6	TAACCA
	Arabidopsis thaliana	1089	-	6	CAACAG
MYB-like sequence	Arabidopsis thaliana	1066	+	6	TAACCA
MYC	Arabidopsis thaliana	185	+	6	CAATTG
	Arabidopsis thaliana	1292	+	6	CATTTG
	Arabidopsis thaliana	539	-	6	CATTTG
	Arabidopsis thaliana	1905	+	6	CATTTG
	Arabidopsis thaliana	212	-	6	CATTTG
	Arabidopsis thaliana	1657	+	6	CATGTG
	Arabidopsis thaliana	1185	-	6	CATGTG
Myb	Arabidopsis thaliana	271	-	6	TAACTG
Myb-binding site	Nicotiana tabacum	1089	-	6	CAACAG
Myc	Arabidopsis thaliana	1874	+	7	TCTCTTA
O2-site	Zea mays	902	+	9	GTTGACGTGA	cis-acting regulatory element involved in zein metabolism regulation
	Zea mays	1896	-	9	GTTGACGTGA	cis-acting regulatory element involved in zein metabolism regulation
	Zea mays	1401	+	9	GATGACATGG	cis-acting regulatory element involved in zein metabolism regulation
TATA-box	Brassica juncea	107	-	7	TATAAAT	core promoter element around -30 of transcription start
	Helianthus annuus	108	-	6	TATAAA	core promoter element around -30 of transcription start
	Arabidopsis thaliana	109	-	5	TATAA	core promoter element around -30 of transcription start
	Arabidopsis thaliana	110	+	4	TATA	core promoter element around -30 of transcription start
	Arabidopsis thaliana	123	+	4	TATA	core promoter element around -30 of transcription start
	Brassica napus	141	+	6	ATATAT	core promoter element around -30 of transcription start
	Arabidopsis thaliana	142	+	6	TATATA	core promoter element around -30 of transcription start
	Brassica napus	143	+	6	ATATAT	core promoter element around -30 of transcription start
	Arabidopsis thaliana	144	+	4	TATA	core promoter element around -30 of transcription start
	Arabidopsis thaliana	255	+	9	taTATAAAtc	core promoter element around -30 of transcription start
	Arabidopsis thaliana	257	+	4	TATA	core promoter element around -30 of transcription start
	Arabidopsis thaliana	326	-	7	TATATAA	core promoter element around -30 of transcription start
	Arabidopsis thaliana	327	+	6	TATATA	core promoter element around -30 of transcription start
	Brassica napus	328	+	6	ATATAT	core promoter element around -30 of transcription start
	Arabidopsis thaliana	329	+	4	TATA	core promoter element around -30 of transcription start
	Brassica napus	452	+	6	ATTATA	core promoter element around -30 of transcription start
	Arabidopsis thaliana	453	-	5	TATAA	core promoter element around -30 of transcription start
	Arabidopsis thaliana	454	+	4	TATA	core promoter element around -30 of transcription start
	Brassica napus	497	+	6	ATATAT	core promoter element around -30 of transcription start
	Arabidopsis thaliana	498	+	6	TATATA	core promoter element around -30 of transcription start
	Arabidopsis thaliana	500	+	4	TATA	core promoter element around -30 of transcription start
	Brassica juncea	512	-	7	TATAAAT	core promoter element around -30 of transcription start
	Helianthus annuus	513	-	6	TATAAA	core promoter element around -30 of transcription start
	Arabidopsis thaliana	514	-	5	TATAA	core promoter element around -30 of transcription start
	Arabidopsis thaliana	515	+	4	TATA	core promoter element around -30 of transcription start
	Arabidopsis thaliana	694	+	4	TATA	core promoter element around -30 of transcription start
	Brassica napus	848	+	6	ATTATA	core promoter element around -30 of transcription start
	Arabidopsis thaliana	849	-	5	TATAA	core promoter element around -30 of transcription start
	Arabidopsis thaliana	850	+	4	TATA	core promoter element around -30 of transcription start
	Brassica oleracea	967	+	6	ATATAA	core promoter element around -30 of transcription start
	Arabidopsis thaliana	968	+	4	TATA	core promoter element around -30 of transcription start
	Brassica oleracea	1106	+	6	ATATAA	core promoter element around -30 of transcription start
	Arabidopsis thaliana	1107	-	4	TATA	core promoter element around -30 of transcription start
	Arabidopsis thaliana	1381	+	8	TATTTAAA	core promoter element around -30 of transcription start
	Brassica napus	1415	-	6	ATATAT	core promoter element around -30 of transcription start
	Arabidopsis thaliana	1416	-	6	TATATA	core promoter element around -30 of transcription start
	Arabidopsis thaliana	1418	-	4	TATA	core promoter element around -30 of transcription start
	Arabidopsis thaliana	1454	-	4	TATA	core promoter element around -30 of transcription start
	Arabidopsis thaliana	1574	-	7	TATATAA	core promoter element around -30 of transcription start
	Arabidopsis thaliana	1575	-	6	TATATA	core promoter element around -30 of transcription start
	Brassica oleracea	1576	+	6	ATATAA	core promoter element around -30 of transcription start
	Arabidopsis thaliana	1577	-	4	TATA	core promoter element around -30 of transcription start
	Brassica oleracea	1676	+	6	ATATAA	core promoter element around -30 of transcription start
	Arabidopsis thaliana	1677	-	4	TATA	core promoter element around -30 of transcription start
	Arabidopsis thaliana	1853	+	9	ccTATAAAaa	core promoter element around -30 of transcription start
	Arabidopsis thaliana	1855	-	4	TATA	core promoter element around -30 of transcription start
	Brassica napus	1880	+	6	ATTATA	core promoter element around -30 of transcription start
	Arabidopsis thaliana	1881	-	5	TATAA	core promoter element around -30 of transcription start
	Arabidopsis thaliana	1882	-	4	TATA	core promoter element around -30 of transcription start
TGA-element	Brassica oleracea	560	-	6	AACGAC	auxin-responsive element
TGACG-motif	Hordeum vulgare	1102	-	5	TGACG	cis-acting regulatory element involved in the MeJA-responsiveness
	Hordeum vulgare	1210	+	5	TGACG	cis-acting regulatory element involved in the MeJA-responsiveness
Unnamed__1	Zea mays	236	+	5	CGTGG
	Zea mays	372	+	5	CGTGG
Unnamed__4	Petroselinum hortense	15	+	4	CTCC
	Petroselinum hortense	991	+	4	CTCC
	Petroselinum hortense	149	+	4	CTCC
	Petroselinum hortense	1584	+	4	CTCC
	Petroselinum hortense	100	-	4	CTCC
	Petroselinum hortense	994	+	4	CTCC
	Petroselinum hortense	689	-	4	CTCC
	Petroselinum hortense	1793	+	4	CTCC
W box	Arabidopsis thaliana	903	+	6	TTGACC
	Arabidopsis thaliana	1200	+	6	TTGACC
	Arabidopsis thaliana	1175	-	6	TTGACC
	Arabidopsis thaliana	1808	+	6	TTGACC
WRE3	Pisum sativum	1850	+	6	CCACCT
as-1	Arabidopsis thaliana	1102	-	5	TGACG
	Arabidopsis thaliana	1210	+	5	TGACG
circadian	Lycopersicon esculentum	390	+	9	CAAAGATATC	cis-acting regulatory element involved in circadian control
	Lycopersicon esculentum	1217	-	9	CAAAGATATC	cis-acting regulatory element involved in circadian control
	Lycopersicon esculentum	1213	+	9	CAAAGATATC	cis-acting regulatory element involved in circadian control

## Sheet: Supplementary Table S8
#pattern name	Family	start	stop	strand	score	p-value	q-value	matched sequence
AT5G60120	AP2	26	35	+	13.8291	8.82e-06	0.0351	AAACCTAGGA
AT5G17430	AP2	1744	1763	-	13.557	1.26e-05	0.0491	AATAAGGAAAAAGGGATAAG
AT5G17430	AP2	1764	1783	-	10	9.94e-05	0.194	TAAGAATAGACAAAGCGAGA
AT4G30080	ARF	1315	1335	-	-2.325	6.5e-05	0.257	TTCAAATTTTTTATGAAAAAA
AT1G19850	ARF	1522	1531	-	10.8906	9.83e-05	0.38	ACAGACAAAT
AT4G31920	ARR-B	1820	1827	+	11.117	7.72e-05	0.308	agatctgg
AT5G60130	B3	1753	1771	-	14.7656	4.2e-06	0.0166	AAGCGAGAAATAAGGAAAA
AT5G18090	B3	257	271	+	14.2603	4.27e-06	0.0167	GTCGATGAAGGAGAA
AT4G33280	B3	1315	1335	-	-3.10294	5.35e-05	0.211	TTCAAATTTTTTATGAAAAAA
AT5G18090	B3	1863	1877	-	11.6438	8.54e-05	0.166	AAGGATGAAAAGAAT
AT5G60130	B3	515	533	-	10.1719	8.75e-05	0.173	GAGAATAAAGTAAGTAAAC
AT1G49480	B3	1306	1320	-	10.3235	9.51e-05	0.371	AAAAAAAAAATATAT
AT4G31610	B3	333	342	-	10.5983	9.74e-05	0.384	ACTACAACAG
AT2G01930	BBR-BPC	1756	1779	-	5.54688	7.72e-06	0.0171	AATAGACAAAGCGAGAAATAAGGA
AT2G01930	BBR-BPC	1754	1777	-	4.125	1.27e-05	0.0171	TAGACAAAGCGAGAAATAAGGAAA
AT2G01930	BBR-BPC	1752	1775	-	4.03125	1.31e-05	0.0171	GACAAAGCGAGAAATAAGGAAAAA
AT4G38910	BBR-BPC	1747	1776	-	-39.2911	1.65e-05	0.0321	AGACAAAGCGAGAAATAAGGAAAAAGGGAT
AT4G38910	BBR-BPC	1751	1780	-	-39.3038	1.65e-05	0.0321	GAATAGACAAAGCGAGAAATAAGGAAAAAG
AT5G42520	BBR-BPC	1749	1769	+	2.27397	1.9e-05	0.0749	ccctttttccttatttctcgc
AT2G01930	BBR-BPC	1746	1769	-	1.98438	2.62e-05	0.0256	GCGAGAAATAAGGAAAAAGGGATA
AT4G38910	BBR-BPC	1745	1774	-	-43.6582	3.48e-05	0.0452	ACAAAGCGAGAAATAAGGAAAAAGGGATAA
AT4G38910	BBR-BPC	1743	1772	-	-46.1013	5.29e-05	0.048	AAAGCGAGAAATAAGGAAAAAGGGATAAGG
AT5G42520	BBR-BPC	1757	1777	+	-1.34247	5.54e-05	0.109	ccttatttctcgctttgtcta
AT4G38910	BBR-BPC	1749	1778	-	-47.0506	6.16e-05	0.048	ATAGACAAAGCGAGAAATAAGGAAAAAGGG
AT2G01930	BBR-BPC	1744	1767	-	-1.9375	9.05e-05	0.0552	GAGAAATAAGGAAAAAGGGATAAG
AT2G01930	BBR-BPC	1748	1771	-	-2.07812	9.44e-05	0.0552	AAGCGAGAAATAAGGAAAAAGGGA
AT4G38910	BBR-BPC	1753	1782	-	-49.7342	9.49e-05	0.0616	AAGAATAGACAAAGCGAGAAATAAGGAAAA
AT2G01930	BBR-BPC	1742	1765	-	-2.23438	9.89e-05	0.0552	GAAATAAGGAAAAAGGGATAAGGT
AT1G78700	BES1	98	108	-	17.7969	9.45e-07	0.0035	TGCACGTGTGT
AT4G36780	BES1	98	108	+	17.5625	1.17e-06	0.0044	ACACACGTGCA
AT4G18890	BES1	98	108	-	17.1875	1.48e-06	0.00557	TGCACGTGTGT
AT1G75080	BES1	90	109	-	15.5312	3.02e-06	0.00578	TTGCACGTGTGTGTCTCTAG
AT1G75080	BES1	98	117	+	15.4219	3.18e-06	0.00578	ACACACGTGCAAAAGCTAGA
AT5G45300	BES1	98	112	+	15.1875	3.52e-06	0.012	ACACACGTGCAAAAG
AT5G45300	BES1	95	109	-	14	6.23e-06	0.012	TTGCACGTGTGTGTC
AT4G36780	BES1	99	109	-	14.3125	6.58e-06	0.0124	TTGCACGTGTG
AT1G78700	BES1	99	109	+	14.0312	8.13e-06	0.0151	CACACGTGCAA
AT4G18890	BES1	99	109	+	13.2188	1.35e-05	0.0254	CACACGTGCAA
AT1G19350	BES1	99	109	+	12.4557	2.41e-05	0.0765	CACACGTGCAA
AT5G45300	BES1	393	407	-	9.01562	4.12e-05	0.0531	CCCCAAGTGTGAACA
AT1G19350	BES1	98	108	-	11.0253	4.14e-05	0.0765	TGCACGTGTGT
AT4G36780	BES1	397	407	-	2.60938	7.11e-05	0.0891	CCCCAAGTGTG
AT3G23210	bHLH	93	115	+	15.6094	2.9e-06	0.0106	GAGACACACACGTGCAAAAGCTA
AT1G59640	bHLH	93	113	-	15.7344	3.05e-06	0.0117	GCTTTTGCACGTGTGTGTCTC
AT3G23690	bHLH	99	113	-	14.7722	6.72e-06	0.0252	GCTTTTGCACGTGTG
AT4G17880	bHLH	100	107	+	15.519	7.32e-06	0.0284	ACACGTGC
AT1G01260	bHLH	100	107	+	15.1512	7.32e-06	0.0272	ACACGTGC
AT5G61270	bHLH	93	107	+	13.1644	1.04e-05	0.0388	GAGACACACACGTGC
AT4G16430	bHLH	100	107	+	14.4017	1.22e-05	0.022	ACACGTGC
AT4G16430	bHLH	100	107	-	14.4017	1.22e-05	0.022	GCACGTGT
AT1G32640	bHLH	100	107	+	14.075	1.22e-05	0.024	ACACGTGC
AT1G32640	bHLH	100	107	-	14.075	1.22e-05	0.024	GCACGTGT
AT2G24260	bHLH	99	108	+	13.4316	1.26e-05	0.0243	CACACGTGCA
AT2G24260	bHLH	99	108	-	13.4316	1.26e-05	0.0243	TGCACGTGTG
AT4G17880	bHLH	100	107	-	13.3671	1.46e-05	0.0284	GCACGTGT
AT1G01260	bHLH	100	107	-	14.314	1.46e-05	0.0272	GCACGTGT
AT4G00050	bHLH	100	107	+	14.4574	1.71e-05	0.0623	ACACGTGC
AT2G18300	bHLH	99	110	-	13.1333	1.75e-05	0.0651	TTTGCACGTGTG
AT5G46760	bHLH	100	107	+	13.4375	1.96e-05	0.0386	ACACGTGC
AT5G46760	bHLH	100	107	-	13.4375	1.96e-05	0.0386	GCACGTGT
AT2G20180	bHLH	94	107	+	12.9589	2.05e-05	0.0756	AGACACACACGTGC
AT4G30980	bHLH	92	106	+	10.0581	2.18e-05	0.0588	AGAGACACACACGTG
AT1G69010	bHLH	92	106	-	11.7656	2.41e-05	0.092	CACGTGTGTGTCTCT
AT2G46510	bHLH	100	107	+	13.2	2.44e-05	0.0467	ACACGTGC
AT2G46510	bHLH	100	107	-	13.2	2.44e-05	0.0467	GCACGTGT
AT1G10120	bHLH	92	112	+	11.4795	2.61e-05	0.08	AGAGACACACACGTGCAAAAG
AT5G38860	bHLH	91	108	+	8.45205	3.15e-05	0.117	TAGAGACACACACGTGCA
AT4G30980	bHLH	101	115	-	8.9186	3.25e-05	0.0588	TAGCTTTTGCACGTG
AT5G08130	bHLH	93	106	-	11.0156	3.38e-05	0.128	CACGTGTGTGTCTC
AT4G36930	bHLH	99	107	+	11.8737	4.35e-05	0.0772	CACACGTGC
AT1G09530	bHLH	100	109	-	11.4844	4.77e-05	0.181	TTGCACGTGT
AT2G18300	bHLH	97	108	+	11.25	4.8e-05	0.0894	CACACACGTGCA
AT4G36930	bHLH	100	108	-	11.5895	5.2e-05	0.0772	TGCACGTGT
AT1G69010	bHLH	101	115	+	9.10938	5.66e-05	0.108	CACGTGCAAAAGCTA
AT1G10120	bHLH	768	788	+	9.24658	5.94e-05	0.08	GGAGGCCAACACTTGACATAT
AT4G36930	bHLH	1497	1505	-	11.2947	6.02e-05	0.0772	GCCACGTCA
AT1G10120	bHLH	1489	1509	+	8.9863	6.47e-05	0.08	cggatacatgacgtggcgaga
AT2G20180	bHLH	1491	1504	+	10.2877	6.55e-05	0.121	gatacatgacgtgg
AT2G43010	bHLH	99	107	-	11.6324	6.69e-05	0.252	GCACGTGTG
AT1G59640	bHLH	94	114	+	9.98438	7.2e-05	0.138	AGACACACACGTGCAAAAGCT
AT4G14410	bHLH	99	108	+	4.73333	7.93e-05	0.151	CACACGTGCA
AT4G14410	bHLH	99	108	-	4.73333	7.93e-05	0.151	TGCACGTGTG
AT4G21330	bHLH	770	783	+	5.88462	8.03e-05	0.318	AGGCCAACACTTGA
AT5G08130	bHLH	101	114	+	6.40625	8.23e-05	0.156	CACGTGCAAAAGCT
AT5G48560	bHLH	100	107	+	10.8561	8.55e-05	0.151	ACACGTGC
AT5G48560	bHLH	100	107	-	10.8561	8.55e-05	0.151	GCACGTGT
AT4G00050	bHLH	100	107	-	10.9043	8.73e-05	0.159	GCACGTGT
AT1G09530	bHLH	98	107	+	9.32812	9.71e-05	0.184	ACACACGTGC
AT4G36730	bZIP	1497	1506	+	14.6737	1.37e-06	0.00514	tgacgtggcg
AT3G10800	bZIP	1492	1506	+	16.8906	1.43e-06	0.0056	atacatgacgtggcg
AT5G15830	bZIP	1492	1506	+	15.0312	3.26e-06	0.0125	atacatgacgtggcg
AT1G75390	bZIP	1492	1506	+	14.0312	3.5e-06	0.0137	atacatgacgtggcg
AT5G28770	bZIP	1494	1505	+	15.0319	3.6e-06	0.0132	acatgacgtggc
AT3G56850	bZIP	1492	1506	+	14.8594	3.7e-06	0.0143	atacatgacgtggcg
AT2G46270	bZIP	1492	1506	-	14.7344	3.73e-06	0.0144	CGCCACGTCATGTAT
AT2G35530	bZIP	1492	1506	+	14.7188	3.77e-06	0.0146	atacatgacgtggcg
AT1G32150	bZIP	1492	1506	-	15.1875	4.2e-06	0.0165	CGCCACGTCATGTAT
AT2G36270	bZIP	1491	1508	+	14.4219	4.22e-06	0.0163	gatacatgacgtggcgag
AT2G04038	bZIP	1492	1505	-	13.2656	4.45e-06	0.0175	GCCACGTCATGTAT
AT5G38800	bZIP	1400	1411	-	11.7326	4.53e-06	0.0177	GCCACGACATCA
AT3G30530	bZIP	1400	1411	+	10.8734	4.77e-06	0.0188	tgatgtcgtggc
AT1G45249	bZIP	1494	1511	-	14.2812	5.02e-06	0.0195	TATCTCGCCACGTCATGT
AT5G11260	bZIP	1492	1506	+	14.2969	5.64e-06	0.0221	atacatgacgtggcg
AT4G34590	bZIP	1492	1506	-	12.8125	6.69e-06	0.0258	CGCCACGTCATGTAT
AT2G18160	bZIP	1492	1506	+	12.8438	7.04e-06	0.0271	atacatgacgtggcg
AT5G38800	bZIP	1494	1505	-	9.32558	1.06e-05	0.0207	GCCACGTCATGT
AT3G30530	bZIP	1494	1505	+	7.98734	1.11e-05	0.022	acatgacgtggc
AT3G62420	bZIP	1492	1506	+	11.0625	1.32e-05	0.0511	atacatgacgtggcg
AT1G75390	bZIP	907	921	+	10.4688	1.34e-05	0.0264	TGCAATGACGTGTAA
AT3G10800	bZIP	907	921	+	12.7031	1.8e-05	0.0353	TGCAATGACGTGTAA
AT5G11260	bZIP	907	921	+	11.5781	1.96e-05	0.0385	TGCAATGACGTGTAA
AT3G30530	bZIP	909	920	+	5.72152	2.29e-05	0.0302	CAATGACGTGTA
AT4G34590	bZIP	907	921	-	9.51562	2.35e-05	0.0454	TTACACGTCATTGCA
AT3G62420	bZIP	907	921	+	9.09375	2.63e-05	0.0511	TGCAATGACGTGTAA
AT2G04038	bZIP	907	920	-	8.09375	2.82e-05	0.0391	TACACGTCATTGCA
AT2G04038	bZIP	1398	1411	-	7.92188	2.98e-05	0.0391	GCCACGACATCAAT
AT5G15830	bZIP	907	921	+	9.82812	3.14e-05	0.0602	TGCAATGACGTGTAA
AT3G56850	bZIP	907	921	+	6.67188	3.56e-05	0.069	TGCAATGACGTGTAA
AT1G75390	bZIP	1398	1412	+	7.45312	3.58e-05	0.0469	attgatgtcgtggcg
AT2G36270	bZIP	906	923	+	6.46875	3.64e-05	0.0539	TTGCAATGACGTGTAATT
AT2G36270	bZIP	1397	1414	+	5.71875	4.19e-05	0.0539	gattgatgtcgtggcgaa
AT1G45249	bZIP	909	926	-	6.85938	4.32e-05	0.0712	TTAAATTACACGTCATTG
AT1G32150	bZIP	907	921	-	9.5625	4.51e-05	0.0884	TTACACGTCATTGCA
AT2G35530	bZIP	208	222	+	7.20312	4.65e-05	0.08	AGGGGTTAGGTGTCA
AT5G06839	bZIP	1492	1506	+	9.76562	4.85e-05	0.191	atacatgacgtggcg
AT4G34000	bZIP	100	107	+	10.75	4.86e-05	0.0917	ACACGTGC
AT4G34000	bZIP	100	107	-	10.75	4.86e-05	0.0917	GCACGTGT
AT4G34590	bZIP	1398	1412	-	7.26562	4.92e-05	0.0632	CGCCACGACATCAAT
AT3G62420	bZIP	1398	1412	+	7.0625	4.98e-05	0.0644	attgatgtcgtggcg
AT1G08320	bZIP	1495	1505	+	9.14062	5.01e-05	0.196	catgacgtggc
AT2G18160	bZIP	907	921	+	7.1875	5.02e-05	0.0733	TGCAATGACGTGTAA
AT2G46270	bZIP	907	921	-	7.3125	5.29e-05	0.0662	TTACACGTCATTGCA
AT1G45249	bZIP	1400	1417	-	5.73438	5.51e-05	0.0712	GATTTCGCCACGACATCA
AT4G36730	bZIP	912	921	+	11.1789	5.69e-05	0.107	TGACGTGTAA
AT2G18160	bZIP	1398	1412	+	6.76562	5.7e-05	0.0733	attgatgtcgtggcg
AT3G56850	bZIP	1398	1412	+	4.42188	5.73e-05	0.074	attgatgtcgtggcg
AT5G10030	bZIP	1494	1504	-	10.5781	5.77e-05	0.229	CCACGTCATGT
AT2G35530	bZIP	907	921	+	6.0625	6.22e-05	0.08	TGCAATGACGTGTAA
AT2G46270	bZIP	208	222	-	6.46875	6.7e-05	0.0662	TGACACCTAACCCCT
AT2G46270	bZIP	1398	1412	-	6.39062	6.85e-05	0.0662	CGCCACGACATCAAT
AT5G15830	bZIP	1398	1412	+	7.45312	7.16e-05	0.0915	attgatgtcgtggcg
AT5G38800	bZIP	1181	1192	+	3.37209	7.21e-05	0.094	TACATGTCTTCT
AT5G28770	bZIP	909	920	+	11.0532	7.72e-05	0.141	CAATGACGTGTA
AT2G18160	bZIP	208	222	+	5.625	7.97e-05	0.0768	AGGGGTTAGGTGTCA
AT2G35530	bZIP	1398	1412	+	4.76562	8.54e-05	0.0824	attgatgtcgtggcg
AT1G49720	bZIP	1495	1513	+	1.0814	8.67e-05	0.314	catgacgtggcgagatatt
AT5G11260	bZIP	1398	1412	+	7.60938	9e-05	0.118	attgatgtcgtggcg
AT3G12250	bZIP	194	208	+	6.84375	9.08e-05	0.358	AGTGATGTTAGCAGA
AT1G06070	bZIP	328	338	+	5.61644	9.48e-05	0.354	AGCAGCTGTTG
AT4G36730	bZIP	1403	1412	+	10.5263	9.55e-05	0.119	tgtcgtggcg
AT3G13810	C2H2	1515	1535	+	14.3594	7.16e-06	0.028	gcctttgatttgtctgtttcg
AT5G03150	C2H2	1517	1536	+	12.7812	1.63e-05	0.0643	ctttgatttgtctgtttcgt
AT2G01940	C2H2	1521	1535	-	12.9688	1.91e-05	0.0753	CGAAACAGACAAATC
AT2G17180	C2H2	219	228	-	12.381	2.16e-05	0.0796	AGCAGCTGAC
AT3G46070	C2H2	1899	1913	-	12.8767	2.22e-05	0.0881	TCAATATCACTCTGA
AT1G03840	C2H2	1517	1536	-	11.5469	2.49e-05	0.0975	ACGAAACAGACAAATCAAAG
AT5G66730	C2H2	1520	1536	-	11.4219	2.88e-05	0.114	ACGAAACAGACAAATCA
AT3G13810	C2H2	1762	1782	+	12.3125	3.23e-05	0.0631	tttctcgctttgtctattctt
AT1G34370	C2H2	398	412	-	11.7969	3.39e-05	0.121	AGCTTCCCCAAGTGT
AT1G55110	C2H2	1519	1536	-	10.6719	3.57e-05	0.139	ACGAAACAGACAAATCAA
AT1G72050	C2H2	1698	1716	+	9.55462	4.31e-05	0.163	cctcctctcattacctctc
AT3G46070	C2H2	190	204	-	11.9041	4.71e-05	0.0935	CTAACATCACTTACC
AT2G02080	C2H2	1520	1536	-	9.5625	4.96e-05	0.194	ACGAAACAGACAAATCA
AT5G04390	C2H2	9	19	+	11.0781	5.14e-05	0.118	AAGTGTTGGGG
AT1G14580	C2H2	1517	1536	+	9.44118	5.22e-05	0.202	ctttgatttgtctgtttcgt
AT3G50700	C2H2	1522	1536	-	8.82278	5.5e-05	0.116	ACGAAACAGACAAAT
AT5G04390	C2H2	1902	1912	+	10.9844	5.9e-05	0.118	gagtgatattg
AT3G50700	C2H2	997	1011	+	8.40506	6.36e-05	0.116	CAGCAAAGGAAAAAA
AT2G02070	C2H2	1521	1536	+	8.32877	8.24e-05	0.321	gatttgtctgtttcgt
AT5G67450	C2H2	353	363	+	11.0625	8.48e-05	0.337	ATTGATAGTGA
AT1G34370	C2H2	742	756	-	10.3906	8.6e-05	0.121	GCCTCCTTCAGAACA
AT3G50700	C2H2	111	125	+	7.44304	8.82e-05	0.116	AGCTAGAAGAAACAC
AT2G15740	C2H2	257	267	+	10.875	9.03e-05	0.354	GTCGATGAAGG
AT1G34370	C2H2	379	393	+	10.2656	9.31e-05	0.121	GCCTACCCCAACCAT
AT3G12130	C3H	1747	1760	-	13.0156	6.96e-06	0.0276	AAGGAAAAAGGGAT
AT1G68200	C3H	1755	1769	-	11.9375	1.89e-05	0.0728	GCGAGAAATAAGGAA
AT5G63260	C3H	1747	1757	-	12.2031	2.86e-05	0.114	GAAAAAGGGAT
AT2G22300	CAMTA	1673	1681	-	11.2234	8.75e-05	0.332	CCGTGTGAG
AT2G20110	CPP	1322	1336	-	14.2794	8.19e-06	0.0325	TTTCAAATTTTTTAT
AT3G22780	CPP	922	936	-	12.6027	3.05e-05	0.121	AATACTAAATTTAAA
AT4G14770	CPP	921	935	-	11.8676	4.17e-05	0.166	ATACTAAATTTAAAT
AT3G22780	CPP	1321	1335	+	11.4521	6.11e-05	0.121	cataaaaaatttgaa
AT3G22760	CPP	1105	1112	-	10.3267	7.57e-05	0.302	GTTTGAAA
AT1G29160	Dof	1745	1765	-	16.1406	5.11e-07	0.00202	GAAATAAGGAAAAAGGGATAA
AT3G47500	Dof	1745	1763	-	16.3906	5.17e-07	0.00205	AATAAGGAAAAAGGGATAA
AT1G69570	Dof	1745	1771	+	17.0938	5.54e-07	0.00218	ttatccctttttccttatttctcgctt
AT5G62940	Dof	1745	1765	-	15.7812	6.76e-07	0.00267	GAAATAAGGAAAAAGGGATAA
AT3G50410	Dof	1525	1545	+	14.75	2.03e-06	0.00796	tgtctgtttcgtctccttttc
AT1G64620	Dof	1745	1763	-	14.5469	2.3e-06	0.00913	AATAAGGAAAAAGGGATAA
AT3G45610	Dof	1747	1765	+	14.5625	3.18e-06	0.0126	atccctttttccttatttc
AT4G21030	Dof	1743	1761	-	14.0781	8.6e-06	0.034	TAAGGAAAAAGGGATAAGG
AT2G37590	Dof	1743	1757	+	13.2969	1.31e-05	0.0521	ccttatccctttttc
AT1G51700	Dof	1001	1021	+	13.0469	1.43e-05	0.0564	AAAGGAAAAAAGCATACGAAG
AT3G52440	Dof	1747	1757	-	12.5469	1.6e-05	0.0635	GAAAAAGGGAT
AT3G55370	Dof	1747	1767	+	12.5938	2.32e-05	0.0626	atccctttttccttatttctc
AT5G02460	Dof	1743	1763	-	12.6875	2.34e-05	0.0675	AATAAGGAAAAAGGGATAAGG
AT5G66940	Dof	1735	1763	+	12.6094	2.36e-05	0.0766	tacccaaaccttatccctttttccttatt
AT2G46590	Dof	1747	1757	-	12.4375	2.37e-05	0.0943	GAAAAAGGGAT
AT3G45610	Dof	998	1016	-	12.5	2.69e-05	0.0533	TATGCTTTTTTCCTTTGCT
AT3G50410	Dof	107	127	-	12.25	3.04e-05	0.0598	TTGTGTTTCTTCTAGCTTTTG
AT5G60850	Dof	1744	1757	-	12.3594	3.04e-05	0.121	GAAAAAGGGATAAG
AT3G55370	Dof	996	1016	-	12.1562	3.19e-05	0.0626	TATGCTTTTTTCCTTTGCTGC
AT5G02460	Dof	106	126	+	12.1562	3.42e-05	0.0675	GCAAAAGCTAGAAGAAACACA
AT2G28810	Dof	106	126	-	12.1094	3.71e-05	0.0923	TGTGTTTCTTCTAGCTTTTGC
AT1G51700	Dof	1742	1762	-	11.7969	4.54e-05	0.064	ATAAGGAAAAAGGGATAAGGT
AT2G28810	Dof	1526	1546	+	11.8125	4.67e-05	0.0923	gtctgtttcgtctccttttcg
AT4G21080	Dof	440	453	+	11.75	4.77e-05	0.19	GATAAAGTTATTTT
AT1G51700	Dof	1531	1551	-	11.7188	4.85e-05	0.064	ATTATCGAAAAGGAGACGAAA
AT5G66940	Dof	100	128	-	11.3438	5.62e-05	0.0766	CTTGTGTTTCTTCTAGCTTTTGCACGTGT
AT5G66940	Dof	1524	1552	+	11.2812	5.85e-05	0.0766	ttgtctgtttcgtctccttttcgataatt
AT5G39660	Dof	1748	1757	-	10.3932	6.52e-05	0.26	GAAAAAGGGA
AT1G29160	Dof	998	1018	+	11.25	6.73e-05	0.133	AGCAAAGGAAAAAAGCATACG
AT4G38000	Dof	1519	1546	+	10.7656	7.39e-05	0.291	ttgatttgtctgtttcgtctccttttcg
AT1G47655	Dof	521	531	-	11.0781	8.64e-05	0.344	GAATAAAGTAA
AT1G69570	Dof	1744	1770	+	10.3906	8.84e-05	0.121	cttatccctttttccttatttctcgct
AT1G69570	Dof	992	1018	-	10.3125	9.24e-05	0.121	CGTATGCTTTTTTCCTTTGCTGCTGGA
AT1G47870	E2F/DP	1499	1513	-	6.2234	7.91e-05	0.312	AATATCTCGCCACGT
AT3G23240	ERF	740	767	-	15.6875	1.47e-06	0.00532	ACACATAAGCCGCCTCCTTCAGAACATT
AT5G61600	ERF	751	769	-	14.375	2.74e-06	0.0103	CCACACATAAGCCGCCTCC
AT5G47220	ERF	750	770	-	14.2031	3.09e-06	0.0118	TCCACACATAAGCCGCCTCCT
AT2G31230	ERF	752	766	-	14.125	3.98e-06	0.0151	CACATAAGCCGCCTC
AT4G17490	ERF	747	767	-	11.3125	4.98e-06	0.018	ACACATAAGCCGCCTCCTTCA
AT1G03800	ERF	751	771	-	12.3906	8.12e-06	0.0307	CTCCACACATAAGCCGCCTCC
AT1G71450	ERF	747	766	-	12.9062	8.62e-06	0.0324	CACATAAGCCGCCTCCTTCA
AT2G44840	ERF	749	763	-	12.4844	1.09e-05	0.0403	ATAAGCCGCCTCCTT
AT1G72360	ERF	747	767	-	10.6406	1.24e-05	0.0348	ACACATAAGCCGCCTCCTTCA
AT5G47230	ERF	750	764	-	11.5156	1.3e-05	0.0488	CATAAGCCGCCTCCT
AT4G36900	ERF	750	759	-	12.7863	1.39e-05	0.0471	GCCGCCTCCT
AT5G18450	ERF	745	759	+	12.1094	1.4e-05	0.0537	TCTGAAGGAGGCGGC
AT5G61600	ERF	748	766	-	10.7188	1.44e-05	0.0271	CACATAAGCCGCCTCCTTC
AT1G06160	ERF	753	760	-	14.2234	1.61e-05	0.0577	AGCCGCCT
AT3G20310	ERF	753	773	-	11.5938	1.63e-05	0.0335	GCCTCCACACATAAGCCGCCT
AT1G53910	ERF	744	764	+	10.8281	1.63e-05	0.0606	TTCTGAAGGAGGCGGCTTATG
AT3G23220	ERF	750	764	+	10.375	1.73e-05	0.0417	AGGAGGCGGCTTATG
AT3G20310	ERF	750	770	-	11.4062	1.79e-05	0.0335	TCCACACATAAGCCGCCTCCT
AT1G72360	ERF	744	764	-	9.5625	1.88e-05	0.0348	CATAAGCCGCCTCCTTCAGAA
AT5G51190	ERF	749	763	+	9.59375	1.88e-05	0.0508	AAGGAGGCGGCTTAT
AT4G18450	ERF	752	768	+	9.09375	1.91e-05	0.0714	GAGGCGGCTTATGTGTG
AT5G43410	ERF	752	761	-	12.8496	1.92e-05	0.0659	AAGCCGCCTC
AT4G27950	ERF	744	764	-	8.92647	2.09e-05	0.07	CATAAGCCGCCTCCTTCAGAA
AT3G11020	ERF	747	767	+	12.4375	2.11e-05	0.0799	TGAAGGAGGCGGCTTATGTGT
AT1G28160	ERF	750	764	+	10.0781	2.3e-05	0.083	AGGAGGCGGCTTATG
AT3G23220	ERF	747	761	+	9.625	2.32e-05	0.0417	TGAAGGAGGCGGCTT
AT1G68550	ERF	750	764	-	10.2969	2.36e-05	0.0854	CATAAGCCGCCTCCT
AT1G28370	ERF	750	764	-	10.375	2.44e-05	0.0879	CATAAGCCGCCTCCT
AT5G07310	ERF	747	761	-	10.7969	2.45e-05	0.0924	AAGCCGCCTCCTTCA
AT5G25390	ERF	751	771	-	6.95652	2.57e-05	0.0954	CTCCACACATAAGCCGCCTCC
AT5G44210	ERF	741	761	+	9.35938	2.69e-05	0.102	ATGTTCTGAAGGAGGCGGCTT
AT5G51190	ERF	746	760	+	8.46875	2.73e-05	0.0508	CTGAAGGAGGCGGCT
AT3G50260	ERF	256	270	-	11.2031	2.85e-05	0.108	TCTCCTTCATCGACA
AT1G71450	ERF	750	769	-	10.7188	2.9e-05	0.0545	CCACACATAAGCCGCCTCCT
AT5G47230	ERF	747	761	-	9.57812	3.17e-05	0.0594	AAGCCGCCTCCTTCA
AT5G47220	ERF	747	767	-	8.8125	3.3e-05	0.0627	ACACATAAGCCGCCTCCTTCA
AT2G40340	ERF	1682	1702	-	8.77941	3.38e-05	0.0579	GGAGGCTTCTTCAATGGCTGA
AT5G18560	ERF	750	764	-	9.34375	3.45e-05	0.128	CATAAGCCGCCTCCT
AT1G50640	ERF	750	764	+	9.5625	3.48e-05	0.129	AGGAGGCGGCTTATG
AT2G38340	ERF	750	766	-	11.75	3.48e-05	0.133	CACATAAGCCGCCTCCT
AT3G15210	ERF	750	764	-	8.14062	3.77e-05	0.139	CATAAGCCGCCTCCT
AT4G27950	ERF	741	761	-	7.38235	3.82e-05	0.07	AAGCCGCCTCCTTCAGAACAT
AT2G40340	ERF	739	759	+	8.45588	3.88e-05	0.0579	CAATGTTCTGAAGGAGGCGGC
AT4G28140	ERF	754	773	+	10.4688	3.89e-05	0.141	GGCGGCTTATGTGTGGAGGC
AT1G12610	ERF	253	267	+	9.95588	4.01e-05	0.156	TGTTGTCGATGAAGG
AT5G52020	ERF	253	267	+	11.4219	4.41e-05	0.168	TGTTGTCGATGAAGG
AT3G20310	ERF	747	767	-	9.48438	4.57e-05	0.0571	ACACATAAGCCGCCTCCTTCA
AT2G40340	ERF	1613	1633	-	8.04412	4.62e-05	0.0579	GGAGGTTTCTTCAATGGCTGA
AT3G16770	ERF	754	761	-	11.3269	4.83e-05	0.168	AAGCCGCC
AT1G71450	ERF	250	269	-	9.46875	5.58e-05	0.0699	CTCCTTCATCGACAACAACA
AT5G25190	ERF	747	765	+	8.35938	5.65e-05	0.137	TGAAGGAGGCGGCTTATGT
AT5G67000	ERF	750	764	+	10.8356	5.66e-05	0.214	AGGAGGCGGCTTATG
AT4G23750	ERF	754	761	-	10.3404	5.81e-05	0.202	AAGCCGCC
AT4G34410	ERF	56	70	+	8.95312	5.85e-05	0.141	GGGATTACGGCTACC
AT4G16750	ERF	255	269	-	10.3594	6.01e-05	0.227	CTCCTTCATCGACAA
AT5G65130	ERF	750	764	-	8.3125	6.03e-05	0.222	CATAAGCCGCCTCCT
AT5G67190	ERF	256	270	-	9.03125	6.28e-05	0.235	TCTCCTTCATCGACA
AT1G78080	ERF	1969	1978	+	11.1579	6.45e-05	0.248	cagcgaccag
AT4G17490	ERF	744	764	-	2.67188	6.54e-05	0.118	CATAAGCCGCCTCCTTCAGAA
AT4G25470	ERF	253	267	-	9.85938	6.62e-05	0.256	CCTTCATCGACAACA
AT2G31230	ERF	749	763	-	7.14062	6.73e-05	0.127	ATAAGCCGCCTCCTT
AT5G25390	ERF	742	762	-	4.44928	6.88e-05	0.128	TAAGCCGCCTCCTTCAGAACA
AT5G64750	ERF	742	760	+	8.14062	6.89e-05	0.247	TGTTCTGAAGGAGGCGGCT
AT3G23240	ERF	737	764	-	2.84375	7.19e-05	0.13	CATAAGCCGCCTCCTTCAGAACATTGAC
AT5G25190	ERF	741	759	+	7.6875	7.39e-05	0.137	ATGTTCTGAAGGAGGCGGC
AT2G33710	ERF	750	764	-	7.15625	7.48e-05	0.266	CATAAGCCGCCTCCT
AT4G27950	ERF	738	758	-	5.52941	7.53e-05	0.092	CCGCCTCCTTCAGAACATTGA
AT4G34410	ERF	746	760	+	8.1875	7.6e-05	0.141	CTGAAGGAGGCGGCT
AT5G44210	ERF	744	764	+	6.84375	7.8e-05	0.123	TTCTGAAGGAGGCGGCTTATG
AT1G22810	ERF	251	265	+	8.375	7.88e-05	0.298	GTTGTTGTCGATGAA
AT5G13910	ERF	739	759	-	6.79688	8.02e-05	0.118	GCCGCCTCCTTCAGAACATTG
AT1G75490	ERF	750	764	-	8.125	8.66e-05	0.328	CATAAGCCGCCTCCT
AT4G25480	ERF	253	266	-	10.2188	9.25e-05	0.355	CTTCATCGACAACA
AT5G51990	ERF	253	265	+	9.71875	9.33e-05	0.353	TGTTGTCGATGAA
AT5G13910	ERF	742	762	-	6.375	9.37e-05	0.118	TAAGCCGCCTCCTTCAGAACA
AT5G13910	ERF	361	381	+	6.29688	9.65e-05	0.118	TGATTCGCCACTATGGAGGCC
AT3G11020	ERF	250	270	+	8.40625	9.7e-05	0.183	TGTTGTTGTCGATGAAGGAGA
AT2G40340	ERF	742	762	+	6.19118	9.73e-05	0.0915	TGTTCTGAAGGAGGCGGCTTA
AT5G44210	ERF	324	344	-	6.28125	9.77e-05	0.123	TGACTACAACAGCTGCTGCGT
AT3G22170	FAR1	99	110	+	9.92647	8.19e-05	0.3	CACACGTGCAAA
AT4G15090	FAR1	97	111	+	4.25	9.38e-05	0.342	CACACACGTGCAAAA
AT2G38300	G2-like	698	708	-	13.9219	3.15e-06	0.0125	AAAGGAATGTT
AT1G68670	G2-like	1988	2000	+	13.7344	9e-06	0.0357	ggttcttagattc
AT2G40260	G2-like	694	708	+	12.7969	1.43e-05	0.0567	CGATAACATTCCTTT
AT1G32240	G2-like	1855	1869	+	12.8824	2.39e-05	0.095	caggtaatattcttt
AT2G38300	G2-like	1860	1870	-	12.4688	2.93e-05	0.056	AAAAGAATATT
AT5G45580	G2-like	1857	1870	-	12.5156	3.32e-05	0.132	AAAAGAATATTACC
AT2G38300	G2-like	1350	1360	-	11.7031	4.22e-05	0.056	ATAAGAATGTT
AT2G01060	G2-like	1858	1870	-	11.3438	6.32e-05	0.251	AAAAGAATATTAC
AT1G49560	G2-like	1990	2000	+	11.2969	7.57e-05	0.301	ttcttagattc
AT3G04030	G2-like	1857	1870	-	11.5	8.24e-05	0.327	AAAAGAATATTACC
AT3G51080	GATA	1722	1734	-	17.0938	4.39e-07	0.00174	CAGATCTAGATGT
AT5G49300	GATA	639	665	-	8.52874	1.05e-06	0.00412	AAATACCCTCAGCAATAACATCACCAT
AT4G32890	GATA	1725	1735	+	14.4574	3.05e-06	0.0119	tctagatctgt
AT3G45170	GATA	1725	1739	+	14.6875	3.32e-06	0.013	tctagatctgtaccc
AT1G51600	GATA	641	659	-	10.2329	5.86e-06	0.023	CCTCAGCAATAACATCACC
AT5G49300	GATA	621	647	-	2.87356	6.29e-06	0.00976	CATCACCATGAGAATTCCAATCATAAA
AT1G08010	GATA	1722	1736	+	14.5781	6.5e-06	0.0257	acatctagatctgta
AT5G49300	GATA	246	272	-	2.31034	7.44e-06	0.00976	ATTCTCCTTCATCGACAACAACATCTT
AT3G60530	GATA	1724	1738	+	13.7656	1.18e-05	0.0468	atctagatctgtacc
AT4G32890	GATA	1818	1828	-	13.2447	1.26e-05	0.0247	CCCAGATCTTC
AT1G08010	GATA	1725	1739	-	13.1875	1.87e-05	0.037	GGGTACAGATCTAGA
AT1G08000	GATA	1727	1734	+	14.1277	1.91e-05	0.0748	tagatctg
AT3G06740	GATA	248	266	-	9.14493	2.2e-05	0.0873	CTTCATCGACAACAACATC
AT5G25830	GATA	1723	1735	+	13.0469	2.24e-05	0.0537	catctagatctgt
AT5G25830	GATA	1726	1738	-	12.7656	2.71e-05	0.0537	GGTACAGATCTAG
AT3G24050	GATA	249	263	+	11.7059	2.78e-05	0.109	ATGTTGTTGTCGATG
AT4G24470	GATA	1510	1524	+	9.73438	3.93e-05	0.156	tattggcctttgatt
AT3G45170	GATA	1817	1831	+	12.2812	4.12e-05	0.0805	agaagatctgggttg
AT1G51600	GATA	248	266	-	3.80822	6.17e-05	0.121	CTTCATCGACAACAACATC
AT3G51080	GATA	1727	1739	+	11.4375	6.27e-05	0.124	tagatctgtaccc
AT3G21175	GATA	253	267	-	3.40625	6.46e-05	0.256	CCTTCATCGACAACA
AT4G32890	GATA	1817	1827	+	11.5319	7.57e-05	0.0989	agaagatctgg
AT3G24050	GATA	639	653	+	9.63235	8.16e-05	0.159	ATGGTGATGTTATTG
AT3G45170	GATA	1722	1736	-	11.2969	8.33e-05	0.109	TACAGATCTAGATGT
AT3G60530	GATA	1723	1737	-	10.7031	8.96e-05	0.178	GTACAGATCTAGATG
AT4G00250	GeBP	436	448	-	13.5156	1.54e-05	0.0613	AACTTTATCCGCT
AT4G00250	GeBP	1741	1753	+	10.6562	8.78e-05	0.174	aaccttatccctt
AT2G01570	GRAS	1526	1545	-	13.3	1.26e-05	0.0244	GAAAAGGAGACGAAACAGAC
AT2G01570	GRAS	1756	1775	-	13.3	1.26e-05	0.0244	GACAAAGCGAGAAATAAGGA
AT2G01570	GRAS	1517	1536	-	10.9571	6.51e-05	0.0827	ACGAAACAGACAAATCAAAG
AT2G01570	GRAS	1758	1777	-	10.5286	8.54e-05	0.0827	TAGACAAAGCGAGAAATAAG
AT2G06200	GRF	1890	1903	+	12.3906	4.99e-05	0.174	tccgattcgtcaga
AT2G06200	GRF	797	810	-	11.3438	8.81e-05	0.174	TCTACTGCGTCAGG
AT2G36610	HD-ZIP	1545	1557	+	9.84615	9.96e-06	0.0396	cgataatttattc
AT3G61890	HD-ZIP	622	631	+	11.6331	3.66e-05	0.145	TTATGATTGG
AT5G47370	HD-ZIP	622	632	-	11.8906	5.78e-05	0.23	TCCAATCATAA
AT2G22430	HD-ZIP	620	630	-	10.9851	7.28e-05	0.29	CAATCATAAAC
AT4G17460	HD-ZIP	622	631	-	11.4574	8.67e-05	0.345	CCAATCATAA
AT3G26620	LBD	1409	1423	+	14.7656	5.26e-06	0.0199	ggcgaaatctcagcc
AT2G45410	LBD	1755	1769	-	10.8281	5.25e-05	0.2	GCGAGAAATAAGGAA
AT1G06280	LBD	1755	1769	-	10.9375	6.24e-05	0.237	GCGAGAAATAAGGAA
AT2G45420	LBD	1404	1422	+	10.6094	6.31e-05	0.119	gtcgtggcgaaatctcagc
AT2G45420	LBD	1751	1769	+	10.5938	6.37e-05	0.119	ctttttccttatttctcgc
AT2G42430	LBD	1408	1422	-	10.3906	7.4e-05	0.179	GCTGAGATTTCGCCA
AT5G63090	LBD	742	762	-	6.5625	9.1e-05	0.331	TAAGCCGCCTCCTTCAGAACA
AT2G42430	LBD	1755	1769	-	9.95312	9.51e-05	0.179	GCGAGAAATAAGGAA
AT5G61850	LFY	1073	1091	+	7.22059	8.67e-05	0.172	GTTTGCTCGACGGATCCTG
AT5G61850	LFY	1073	1091	-	7.22059	8.67e-05	0.172	CAGGATCCGTCGAGCAAAC
AT2G45660	MIKC_MADS	1754	1774	+	15.087	3.93e-06	0.015	tttccttatttctcgctttgt
AT2G45660	MIKC_MADS	1762	1782	+	12.8696	2.19e-05	0.0418	tttctcgctttgtctattctt
AT5G20240	MIKC_MADS	182	195	+	12.2969	2.74e-05	0.107	AGAAAAGAGGTAAG
AT2G45660	MIKC_MADS	994	1014	-	11.4493	5.32e-05	0.0652	TGCTTTTTTCCTTTGCTGCTG
AT2G45660	MIKC_MADS	1653	1673	-	11	6.85e-05	0.0652	GTCTTGTTTCTTCTGATCTTC
AT5G20240	MIKC_MADS	1753	1766	-	10.75	7.1e-05	0.138	AGAAATAAGGAAAA
AT1G66370	MYB	599	609	+	14.0312	2.74e-06	0.0109	GAGTCAGTTAC
AT1G49010	MYB	1738	1752	+	14.4844	3.78e-06	0.015	ccaaaccttatccct
AT3G11280	MYB	1741	1754	+	14.0312	6.17e-06	0.0244	aaccttatcccttt
AT5G04760	MYB	1742	1751	-	13.8191	9.37e-06	0.0373	GGGATAAGGT
AT5G05790	MYB	1741	1755	+	13.6094	1.01e-05	0.04	aaccttatccctttt
AT5G06100	MYB	599	609	-	12.9375	1.08e-05	0.0431	GTAACTGACTC
AT5G08520	MYB	1743	1755	-	13.9531	1.17e-05	0.0467	AAAAGGGATAAGG
AT3G49690	MYB	208	220	+	7.3038	1.24e-05	0.0465	AGGGGTTAGGTGT
AT3G12720	MYB	201	221	+	13.5312	1.55e-05	0.0614	TTAGCAGAGGGGTTAGGTGTC
AT1G79180	MYB	208	228	-	12.625	1.67e-05	0.0652	AGCAGCTGACACCTAACCCCT
AT4G05100	MYB	209	222	-	13.3699	1.86e-05	0.0736	TGACACCTAACCCC
AT5G10280	MYB	212	221	+	13.0548	2.08e-05	0.0825	GTTAGGTGTC
AT1G06180	MYB	207	221	+	12.7812	2.23e-05	0.0879	GAGGGGTTAGGTGTC
AT1G16490	MYB	209	223	+	12.875	2.31e-05	0.0914	GGGGTTAGGTGTCAG
AT3G12820	MYB	206	221	+	12.7031	2.4e-05	0.0953	AGAGGGGTTAGGTGTC
AT5G62470	MYB	209	226	+	12.2188	2.57e-05	0.102	GGGGTTAGGTGTCAGCTG
AT5G12870	MYB	211	220	+	13.0096	2.76e-05	0.0831	GGTTAGGTGT
AT2G26960	MYB	599	609	-	12.125	2.81e-05	0.112	GTAACTGACTC
AT5G62320	MYB	210	222	-	12.5938	2.95e-05	0.117	TGACACCTAACCC
AT5G49330	MYB	211	220	+	12.4712	3.12e-05	0.124	GGTTAGGTGT
AT5G56110	MYB	64	78	-	12.3438	3.51e-05	0.139	GCTAGTTTGGTAGCC
AT1G22640	MYB	211	221	+	11.9149	4.15e-05	0.165	GGTTAGGTGTC
AT5G12870	MYB	66	75	-	12.2788	4.17e-05	0.0831	AGTTTGGTAG
AT5G54230	MYB	62	76	+	11.9844	4.18e-05	0.166	ACGGCTACCAAACTA
AT4G38620	MYB	65	79	-	12.1406	4.36e-05	0.173	TGCTAGTTTGGTAGC
AT3G06490	MYB	204	218	+	12.2031	4.37e-05	0.173	GCAGAGGGGTTAGGT
AT5G67300	MYB	1043	1061	+	11.2344	4.56e-05	0.181	AATTCTGGTAAAACTGTTG
AT5G05790	MYB	1906	1920	-	11.8594	4.65e-05	0.0924	CATCTTATCAATATC
AT1G09540	MYB	207	221	-	11.7812	4.94e-05	0.194	GACACCTAACCCCTC
AT5G40330	MYB	248	258	+	11.9559	5.16e-05	0.205	GATGTTGTTGT
AT1G68320	MYB	206	220	+	11.9062	5.37e-05	0.213	AGAGGGGTTAGGTGT
AT4G01680	MYB	381	394	+	11.2344	5.4e-05	0.209	CTACCCCAACCATG
AT5G62470	MYB	31	48	+	10.875	5.81e-05	0.115	TAGGAGAGTTAGGGGTTT
AT3G61250	MYB	207	221	+	11.0312	6.18e-05	0.246	GAGGGGTTAGGTGTC
AT3G12720	MYB	65	85	-	11.1094	6.23e-05	0.123	AAGGAATGCTAGTTTGGTAGC
AT3G02940	MYB	59	76	-	11.2344	6.5e-05	0.257	TAGTTTGGTAGCCGTAAT
AT3G01530	MYB	208	221	-	9.5	6.58e-05	0.261	GACACCTAACCCCT
AT5G04760	MYB	438	447	+	11.117	6.88e-05	0.137	CGGATAAAGT
AT5G16600	MYB	64	76	-	10.8861	7.42e-05	0.147	TAGTTTGGTAGCC
AT5G16600	MYB	210	222	+	10.8861	7.42e-05	0.147	GGGTTAGGTGTCA
AT1G25340	MYB	205	219	+	11.1618	7.84e-05	0.312	CAGAGGGGTTAGGTG
AT3G49690	MYB	1980	1992	+	0.658228	8.2e-05	0.154	tggtgtttggttc
AT5G14340	MYB	65	77	+	10.7794	8.69e-05	0.345	GCTACCAAACTAG
AT3G11280	MYB	435	448	-	11.0156	8.92e-05	0.177	AACTTTATCCGCTT
AT1G74650	MYB	34	48	-	10.2656	9.06e-05	0.357	AAACCCCTAACTCTC
AT4G17785	MYB	209	222	+	10.625	9.23e-05	0.366	GGGGTTAGGTGTCA
AT5G08520	MYB	1906	1918	+	10.7188	9.37e-05	0.186	gatattgataaga
AT3G30210	MYB	209	222	+	11.125	9.4e-05	0.373	GGGGTTAGGTGTCA
AT1G34670	MYB	204	224	+	10.6094	9.42e-05	0.369	GCAGAGGGGTTAGGTGTCAGC
AT4G28110	MYB	61	75	+	10.5479	9.76e-05	0.388	TACGGCTACCAAACT
AT5G49330	MYB	66	75	-	10.5385	9.93e-05	0.197	AGTTTGGTAG
AT3G08500	MYB	248	258	+	10.5469	9.94e-05	0.391	GATGTTGTTGT
AT5G58900	MYB_related	1739	1753	-	15.5312	1.19e-06	0.00471	AAGGGATAAGGTTTG
AT3G10580	MYB_related	1741	1755	-	15.4189	2.03e-06	0.00808	AAAAGGGATAAGGTT
AT1G18960	MYB_related	245	266	-	15.5342	2.65e-06	0.0103	CTTCATCGACAACAACATCTTT
AT1G19000	MYB_related	435	448	+	14.0156	1.1e-05	0.0436	AAGCGGATAAAGTT
AT5G47390	MYB_related	436	450	-	13.3906	1.59e-05	0.0633	ATAACTTTATCCGCT
AT5G56840	MYB_related	1741	1755	+	12.9375	2.05e-05	0.0773	aaccttatccctttt
AT1G70000	MYB_related	1743	1752	-	12.4149	2.67e-05	0.106	AGGGATAAGG
AT1G74840	MYB_related	436	446	+	12.8438	3.04e-05	0.121	AGCGGATAAAG
AT5G61620	MYB_related	434	448	+	12.2031	3.72e-05	0.148	CAAGCGGATAAAGTT
AT5G56840	MYB_related	434	448	-	12	3.91e-05	0.0773	AACTTTATCCGCTTG
AT1G18960	MYB_related	1793	1814	-	12.0685	4.46e-05	0.0865	AACCTGGAACAACAACAAGTAT
AT3G10580	MYB_related	434	448	+	11.3108	6.41e-05	0.127	CAAGCGGATAAAGTT
AT5G47390	MYB_related	1739	1753	+	11.4375	6.76e-05	0.134	caaaccttatccctt
AT1G18960	MYB_related	1972	1993	-	11.0137	7.55e-05	0.0977	AGAACCAAACACCAACTGGTCG
AT1G19000	MYB_related	1741	1754	-	10.7969	8.07e-05	0.16	AAAGGGATAAGGTT
AT5G61620	MYB_related	1741	1755	-	10.9688	8.79e-05	0.175	AAAAGGGATAAGGTT
AT4G36160	NAC	314	328	+	13.0938	2.07e-05	0.0822	CTTGGTCCTAACGCA
AT4G17980	NAC	314	328	-	12.75	2.44e-05	0.097	TGCGTTAGGACCAAG
AT1G69490	NAC	909	919	-	12.5469	2.49e-05	0.0991	ACACGTCATTG
AT1G52890	NAC	909	920	-	12.2222	3.4e-05	0.132	TACACGTCATTG
AT3G04070	NAC	909	923	+	12.0625	3.99e-05	0.158	CAATGACGTGTAATT
AT2G27300	NAC	79	97	+	11.4062	4.21e-05	0.164	ATTCCTTCAGGCTAGAGAC
AT1G19040	NAC	311	326	+	8.90625	5.31e-05	0.211	AGACTTGGTCCTAACG
AT1G12260	NAC	314	328	+	10.9219	7.13e-05	0.283	CTTGGTCCTAACGCA
AT1G34180	NAC	314	328	+	8.90625	7.5e-05	0.297	CTTGGTCCTAACGCA
AT1G32510	NAC	79	99	+	4.86765	9.54e-05	0.377	ATTCCTTCAGGCTAGAGACAC
AT4G36160	NAC	598	612	-	10.2969	9.76e-05	0.194	CTTGTAACTGACTCA
AT2G38880	NF-YB	260	268	-	3.72603	8.33e-05	0.19	TCCTTCATC
AT2G38880	NF-YB	992	1000	+	3.65753	9.63e-05	0.19	TCCAGCAGC
AT1G20640	Nin-like	323	337	+	13.7353	1.18e-05	0.0253	AACGCAGCAGCTGTT
AT1G20640	Nin-like	993	1007	+	13.6176	1.3e-05	0.0253	CCAGCAGCAAAGGAA
AT4G24020	Nin-like	1510	1524	+	13.0781	1.86e-05	0.0731	tattggcctttgatt
AT1G20640	Nin-like	990	1004	+	13.0735	2.01e-05	0.0259	GTTCCAGCAGCAAAG
AT1G68840	RAV	902	909	+	13.7766	2.88e-05	0.114	GATGTTGC
AT1G25560	RAV	902	909	+	12.3723	5.75e-05	0.133	GATGTTGC
AT1G25560	RAV	1055	1062	+	11.8404	6.72e-05	0.133	ACTGTTGC
AT1G02065	SBP	579	594	-	13.0233	1.14e-05	0.0454	AATATTGTACCCTATA
AT1G02065	SBP	1728	1743	+	11.3721	9.07e-05	0.18	agatctgtacccaaac
AT3G51060	SRS	885	894	+	15.3761	2.46e-06	0.00912	CGCCTAGGGT
AT3G51060	SRS	885	894	-	13.3162	1.12e-05	0.0208	ACCCTAGGCG
AT1G19790	SRS	39	61	-	-0.189474	1.41e-05	0.0558	AATCCCTCTGCCTAAACCCCTAA
AT1G19790	SRS	1740	1762	+	-4.45263	4.43e-05	0.0876	aaaccttatccctttttccttat
AT3G02150	TCP	789	801	-	5.21918	6.18e-05	0.228	TCAGGGATCACAA
AT2G45680	TCP	1114	1134	-	4.16176	6.6e-05	0.143	TTGCTAGCTTTGGGACCTATG
AT5G51910	TCP	766	775	-	10.883	6.87e-05	0.25	TGGCCTCCAC
AT5G23280	TCP	1082	1092	-	6.1875	6.97e-05	0.265	GCAGGATCCGT
AT3G27010	TCP	1082	1102	-	7.46875	7.06e-05	0.26	TAGAAGAGTTGCAGGATCCGT
AT2G45680	TCP	1106	1126	+	3.67647	7.65e-05	0.143	TTCAAACCCATAGGTCCCAAA
AT5G60970	TCP	164	171	-	8.90385	8.55e-05	0.154	GTGACCAC
AT5G60970	TCP	791	798	-	8.90385	8.55e-05	0.154	GGGATCAC
AT1G30210	TCP	678	689	+	6.5625	9.14e-05	0.185	ATCCGGACCAAA
AT3G15030	TCP	164	171	-	8.29787	9.16e-05	0.171	GTGACCAC
AT3G15030	TCP	791	798	-	8.29787	9.16e-05	0.171	GGGATCAC
AT1G30210	TCP	163	174	-	6.28125	9.93e-05	0.185	TCAGTGACCACA
AT1G13450	Trihelix	384	402	+	10.6562	6.82e-05	0.27	CCCCAACCATGTTCACACT
AT5G01380	Trihelix	92	108	-	10.2206	8.36e-05	0.332	TGCACGTGTGTGTCTCT
AT4G35550	WOX	296	305	-	11.2406	8.47e-05	0.337	GACCAATCAG
AT2G17950	WOX	849	859	+	10.5696	8.85e-05	0.352	TCATTCATACT
AT5G56270	WRKY	1679	1686	+	13.1809	1.22e-05	0.0463	cggtcagc
AT2G44745	WRKY	1679	1688	-	10.4359	9.28e-05	0.353	TGGCTGACCG
AT2G45190	YABBY	621	630	-	10.5325	4.17e-05	0.166	CAATCATAAA
Summary
ERF	79
bZIP	62
MYB	52
bHLH	46
Dof	33
GATA	25
C2H2	24
MYB_related	16
BBR-BPC	15
BES1	14
TCP	12
NAC	11
G2-like	10
LBD	8
B3	7
MIKC_MADS	6
CPP	5
HD-ZIP	5
GRAS	4
Nin-like	4
SRS	4
AP2	3
C3H	3
RAV	3
ARF	2
FAR1	2
GeBP	2
GRF	2
LFY	2
NF-YB	2
SBP	2
Trihelix	2
WOX	2
WRKY	2
ARR-B	1
CAMTA	1
E2F/DP	1
YABBY	1
	AT1G06180
	AT1G09540
	AT1G16490
	AT1G22640
	AT1G25340
	AT1G34670
	AT1G49010
	AT1G66370
	AT1G68320
	AT1G74650
	AT1G79180
	AT2G26960
	AT3G01530
	AT3G02940
	AT3G06490
	AT3G08500
	AT3G11280
	AT3G11280
	AT3G12720
	AT3G12720
	AT3G12820
	AT3G30210
	AT3G49690
	AT3G49690
	AT3G61250
	AT4G01680
	AT4G05100
	AT4G17785
	AT4G28110
	AT4G38620
	AT5G04760
	AT5G04760
	AT5G05790
	AT5G05790
	AT5G06100
	AT5G08520
	AT5G08520
	AT5G10280
	AT5G12870
	AT5G12870
	AT5G14340
	AT5G16600
	AT5G16600
	AT5G40330
	AT5G49330
	AT5G49330
	AT5G54230
	AT5G56110
	AT5G62320
	AT5G62470
	AT5G62470
	AT5G67300

## Sheet: Supplementary Table S9
PlantCare
Factor or Site Name	Signal Sequence	Loc.	number of bases	(Str.)
GCN4_motif	TGAGTCA	597	7	+	Oryza sativa	cis-regulatory element involved in endosperm expression
as-1	TGACG	798	5	+	Arabidopsis thaliana
as-1	TGACG	911	5	+	Arabidopsis thaliana
as-1	TGACG	1496	5	+	Arabidopsis thaliana
as-1	TGACG	1896	5	-	Arabidopsis thaliana
TGACG-motif	TGACG	798	5	+	Hordeum vulgare	cis-acting regulatory element involved in the MeJA-responsiveness
TGACG-motif	TGACG	911	5	+	Hordeum vulgare	cis-acting regulatory element involved in the MeJA-responsiveness
TGACG-motif	TGACG	1496	5	+	Hordeum vulgare	cis-acting regulatory element involved in the MeJA-responsiveness
TGACG-motif	TGACG	1896	5	-	Hordeum vulgare	cis-acting regulatory element involved in the MeJA-responsiveness
TCA-element	TCAGAAGAGG	1587	9	+	Brassica oleracea	cis-acting element involved in salicylic acid responsiveness
TATA-box	TATTTAAA	1252	8	-	Arabidopsis thaliana	core promoter element around -30 of transcription start
AT~TATA-box	TATATA	1304	6	-	Arabidopsis thaliana
TATA-box	TATATA	1304	6	-	Arabidopsis thaliana	core promoter element around -30 of transcription start
TATA-box	TATACA	1943	6	-	Helianthus annuus	core promoter element around -30 of transcription start
TATA-box	TATAAGAA	1957	8	-	Zea mays	core promoter element around -30 of transcription start
TATA-box	TATAA	577	5	-	Arabidopsis thaliana	core promoter element around -30 of transcription start
TATA-box	TATAA	1812	5	-	Arabidopsis thaliana	core promoter element around -30 of transcription start
TATA-box	TATAA	1833	5	-	Arabidopsis thaliana	core promoter element around -30 of transcription start
TATA-box	TATAA	1960	5	-	Arabidopsis thaliana	core promoter element around -30 of transcription start
TATA-box	TATA	348	4	+	Arabidopsis thaliana	core promoter element around -30 of transcription start
TATA-box	TATA	578	4	+	Arabidopsis thaliana	core promoter element around -30 of transcription start
TATA-box	TATA	1306	4	-	Arabidopsis thaliana	core promoter element around -30 of transcription start
TATA-box	TATA	1479	4	-	Arabidopsis thaliana	core promoter element around -30 of transcription start
TATA-box	TATA	1813	4	-	Arabidopsis thaliana	core promoter element around -30 of transcription start
TATA-box	TATA	1834	4	-	Arabidopsis thaliana	core promoter element around -30 of transcription start
TATA-box	TATA	1945	4	-	Arabidopsis thaliana	core promoter element around -30 of transcription start
TATA-box	TATA	1961	4	-	Arabidopsis thaliana	core promoter element around -30 of transcription start
Myb	TAACTG	602	6	-	Arabidopsis thaliana
	motif_sequence	32	4	-	organism	short_function
	motif_sequence	50	4	-	organism	short_function
	motif_sequence	203	4	-	organism	short_function
	motif_sequence	391	4	+	organism	short_function
	motif_sequence	468	4	+	organism	short_function
	motif_sequence	729	4	-	organism	short_function
	motif_sequence	740	4	+	organism	short_function
	motif_sequence	805	4	-	organism	short_function
	motif_sequence	859	4	-	organism	short_function
	motif_sequence	1060	4	-	organism	short_function
	motif_sequence	1094	4	+	organism	short_function
	motif_sequence	1169	4	-	organism	short_function
	motif_sequence	1179	4	-	organism	short_function
	motif_sequence	1270	4	+	organism	short_function
	motif_sequence	1446	4	+	organism	short_function
	motif_sequence	1580	4	-	organism	short_function
	motif_sequence	1652	4	-	organism	short_function
	motif_sequence	1731	4	+	organism	short_function
	motif_sequence	1817	4	-	organism	short_function
TC-rich repeats	GTTTTCTTAC	514	9	+	Nicotiana tabacum	cis-acting element involved in defense and stress responsiveness
I-box	gGATAAGGTG	1740	9	-	Zea mays	part of a light responsive element
CAT-box	GCCACT	366	6	+	Arabidopsis thaliana	cis-acting regulatory element related to meristem expression
AAGAA-motif	GAAAGAA	1559	7	-	Avena sativa
Unnamed__4	CTCC	32	4	-	Petroselinum hortense
Unnamed__4	CTCC	265	4	-	Petroselinum hortense
Unnamed__4	CTCC	374	4	-	Petroselinum hortense
Unnamed__4	CTCC	470	4	+	Petroselinum hortense
Unnamed__4	CTCC	511	4	-	Petroselinum hortense
Unnamed__4	CTCC	750	4	-	Petroselinum hortense
Unnamed__4	CTCC	767	4	-	Petroselinum hortense
Unnamed__4	CTCC	1536	4	+	Petroselinum hortense
Unnamed__4	CTCC	1598	4	+	Petroselinum hortense
Unnamed__4	CTCC	1629	4	+	Petroselinum hortense
Unnamed__4	CTCC	1698	4	+	Petroselinum hortense
Unnamed__4	CTCC	1849	4	+	Petroselinum hortense
Unnamed__1	CGTGG	1405	5	+	Zea mays
Unnamed__1	CGTGG	1499	5	+	Zea mays
CGTCA-motif	CGTCA	798	5	-	Hordeum vulgare	cis-acting regulatory element involved in the MeJA-responsiveness
CGTCA-motif	CGTCA	911	5	-	Hordeum vulgare	cis-acting regulatory element involved in the MeJA-responsiveness
CGTCA-motif	CGTCA	1496	5	-	Hordeum vulgare	cis-acting regulatory element involved in the MeJA-responsiveness
CGTCA-motif	CGTCA	1896	5	+	Hordeum vulgare	cis-acting regulatory element involved in the MeJA-responsiveness
CAAT-box	CCAAT	298	5	-	Arabidopsis thaliana	common cis-acting element in promoter and enhancer regions
CAAT-box	CCAAT	428	5	-	Arabidopsis thaliana	common cis-acting element in promoter and enhancer regions
CAAT-box	CCAAT	472	5	+	Arabidopsis thaliana	common cis-acting element in promoter and enhancer regions
CAAT-box	CCAAT	626	5	-	Arabidopsis thaliana	common cis-acting element in promoter and enhancer regions
CAAT-box	CCAAT	826	5	+	Arabidopsis thaliana	common cis-acting element in promoter and enhancer regions
CAAT-box	CCAAT	1375	5	+	Arabidopsis thaliana	common cis-acting element in promoter and enhancer regions
CAAT-box	CCAAT	1469	5	+	Arabidopsis thaliana	common cis-acting element in promoter and enhancer regions
CAAT-box	CCAAT	1510	5	-	Arabidopsis thaliana	common cis-acting element in promoter and enhancer regions
MYC	CATTTG	685	6	-	Arabidopsis thaliana
ABRE	CACGTG	100	6	+	Arabidopsis thaliana	cis-acting element involved in the abscisic acid responsiveness
G-Box	CACGTG	100	6	+	Pisum sativum	cis-acting regulatory element involved in light responsiveness
G-box	CACGTG	100	6	+	Arabidopsis thaliana	cis-acting regulatory element involved in light responsiveness
G-box	CACGTC	912	6	-	Zea mays	cis-acting regulatory element involved in light responsiveness
G-box	CACGTC	1497	6	-	Zea mays	cis-acting regulatory element involved in light responsiveness
G-box	CACGAC	1403	6	-	Zea mays	cis-acting regulatory element involved in light responsiveness
CAAT-box	CAAT	132	4	-	Nicotiana glutinosa
CAAT-box	CAAT	352	4	-	Nicotiana glutinosa
CAAT-box	CAAT	473	4	+	Nicotiana glutinosa
CAAT-box	CAAT	532	4	+	Nicotiana glutinosa
CAAT-box	CAAT	587	4	+	Nicotiana glutinosa
CAAT-box	CAAT	649	4	-	Nicotiana glutinosa
CAAT-box	CAAT	724	4	-	Nicotiana glutinosa
CAAT-box	CAAT	733	4	-	Nicotiana glutinosa
CAAT-box	CAAT	738	4	+	Nicotiana glutinosa
CAAT-box	CAAT	827	4	+	Nicotiana glutinosa
CAAT-box	CAAT	872	4	+	Nicotiana glutinosa
CAAT-box	CAAT	908	4	+	Nicotiana glutinosa
CAAT-box	CAAT	1034	4	-	Nicotiana glutinosa
CAAT-box	CAAT	1041	4	+	Nicotiana glutinosa
CAAT-box	CAAT	1149	4	+	Nicotiana glutinosa
CAAT-box	CAAT	1199	4	+	Nicotiana glutinosa
CAAT-box	CAAT	1211	4	+	Nicotiana glutinosa
CAAT-box	CAAT	1275	4	+	Nicotiana glutinosa
CAAT-box	CAAT	1301	4	+	Nicotiana glutinosa
CAAT-box	CAAT	1376	4	+	Nicotiana glutinosa
CAAT-box	CAAT	1397	4	-	Nicotiana glutinosa
CAAT-box	CAAT	1470	4	+	Nicotiana glutinosa
CAAT-box	CAAT	1618	4	-	Nicotiana glutinosa
CAAT-box	CAAT	1649	4	-	Nicotiana glutinosa
CAAT-box	CAAT	1687	4	-	Nicotiana glutinosa
CAAT-box	CAAT	1908	4	-	Nicotiana glutinosa
CAAT-box	CAAT	1928	4	-	Nicotiana glutinosa
CAAT-box	CAAT	1948	4	-	Nicotiana glutinosa
MBS	CAACTG	1975	6	-	Arabidopsis thaliana	MYB binding site involved in drought-inducibility
Myb	CAACTG	1975	6	-	Arabidopsis thaliana
MYB	CAACCA	386	6	+	Arabidopsis thaliana
MYB	CAACAG	332	6	-	Arabidopsis thaliana
MYB	CAACAG	1055	6	-	Arabidopsis thaliana
Myb-binding site	CAACAG	332	6	-	Nicotiana tabacum
Myb-binding site	CAACAG	1055	6	-	Nicotiana tabacum
CAAT-box	CAAAT	564	5	-	Pisum sativum	common cis-acting element in promoter and enhancer regions
CAAT-box	CAAAT	685	5	+	Pisum sativum	common cis-acting element in promoter and enhancer regions
CAAT-box	CAAAT	786	5	-	Pisum sativum	common cis-acting element in promoter and enhancer regions
CAAT-box	CAAAT	933	5	-	Pisum sativum	common cis-acting element in promoter and enhancer regions
CAAT-box	CAAAT	1295	5	-	Pisum sativum	common cis-acting element in promoter and enhancer regions
CAAT-box	CAAAT	1328	5	-	Pisum sativum	common cis-acting element in promoter and enhancer regions
CAAT-box	CAAAT	1521	5	-	Pisum sativum	common cis-acting element in promoter and enhancer regions
ERE	ATTTCATA	549	8	+	Nicotiana glutinos
Box 4	ATTAAT	1788	6	-	Petroselinum crispum	part of a conserved DNA module involved in light responsiveness
I-box	atGATAAGGTC	874	10	+	Helianthus annuus	part of a light responsive element
TATA-box	ATATAT	1303	6	-	Brassica napus	core promoter element around -30 of transcription start
TATA-box	ATATAT	1305	6	-	Brassica napus	core promoter element around -30 of transcription start
TATA-box	ATATAT	1478	6	-	Brassica napus	core promoter element around -30 of transcription start
STRE	AGGGG	40	5	+	Arabidopsis thaliana
STRE	AGGGG	207	5	+	Arabidopsis thaliana
CAAT-box	AGCTCAATTTCA	543	11	+	Daucus carota	common cis-acting element in promoter and enhancer regions
AE-box	AGAAACAA	1662	8	+	Arabidopsis thaliana	part of a module for light response
CTAG-motif	ACTAGCAGAA	271	9	-	Avena sativa
ABRE	ACGTG	101	5	+	Arabidopsis thaliana	cis-acting element involved in the abscisic acid responsiveness
ABRE	ACGTG	913	5	+	Arabidopsis thaliana	cis-acting element involved in the abscisic acid responsiveness
ABRE	ACGTG	1498	5	+	Arabidopsis thaliana	cis-acting element involved in the abscisic acid responsiveness
GATA-motif	AAGGATAAGG	1742	9	-	Solanum tuberosum	part of a light responsive element
PALACE
Factor or Site Name Loc.(Str.) Signal Sequence SITE #
____________________________________________________________________________
-10PEHVPSBD 147 (+) TATTCT S000392
-10PEHVPSBD 532 (+) TATTCT S000392
-10PEHVPSBD 1241 (-) TATTCT S000392
-10PEHVPSBD 1794 (+) TATTCT S000392
-10PEHVPSBD 1881 (+) TATTCT S000392
2SSEEDPROTBANAPA 2002 (-) CAAACAC S000143
-300ELEMENT 106 (+) TGHAAARK S000122
-300ELEMENT 158 (+) TGHAAARK S000122
-300ELEMENT 620 (+) TGHAAARK S000122
AACACOREOSGLUB1 961 (-) AACAAAC S000353
ABRELATERD1 102 (-) ACGTG S000414
ABRELATERD1 103 (+) ACGTG S000414
ABRELATERD1 923 (+) ACGTG S000414
ABRELATERD1 1514 (+) ACGTG S000414
ABRERATCAL 101 (-) MACGYGB S000507
ABRERATCAL 102 (+) MACGYGB S000507
ACGTABREMOTIFA2OSEM 1514 (+) ACGTGKC S000394
ACGTATERD1 103 (-) ACGT S000415
ACGTATERD1 103 (+) ACGT S000415
ACGTATERD1 923 (-) ACGT S000415
ACGTATERD1 923 (+) ACGT S000415
ACGTATERD1 1514 (-) ACGT S000415
ACGTATERD1 1514 (+) ACGT S000415
AGCBOXNPGLB 762 (-) AGCCGCC S000232
ANAERO1CONSENSUS 962 (-) AAACAAA S000477
ANAERO2CONSENSUS 225 (-) AGCAGC S000478
ANAERO2CONSENSUS 331 (+) AGCAGC S000478
ANAERO2CONSENSUS 1005 (+) AGCAGC S000478
ARFAT 94 (-) TGTCTC S000270
ARR1AT 58 (+) NGATT S000454
ARR1AT 300 (+) NGATT S000454
ARR1AT 365 (+) NGATT S000454
ARR1AT 473 (-) NGATT S000454
ARR1AT 578 (-) NGATT S000454
ARR1AT 631 (+) NGATT S000454
ARR1AT 684 (-) NGATT S000454
ARR1AT 739 (+) NGATT S000454
ARR1AT 825 (-) NGATT S000454
ARR1AT 853 (-) NGATT S000454
ARR1AT 1043 (+) NGATT S000454
ARR1AT 1167 (+) NGATT S000454
ARR1AT 1283 (-) NGATT S000454
ARR1AT 1410 (+) NGATT S000454
ARR1AT 1428 (-) NGATT S000454
ARR1AT 1487 (-) NGATT S000454
ARR1AT 1535 (+) NGATT S000454
ARR1AT 1801 (-) NGATT S000454
ARR1AT 1805 (+) NGATT S000454
ARR1AT 1911 (+) NGATT S000454
ARR1AT 1950 (+) NGATT S000454
ARR1AT 1975 (+) NGATT S000454
ARR1AT 2015 (+) NGATT S000454
ASF1MOTIFCAMV 807 (+) TGACG S000024
ASF1MOTIFCAMV 921 (+) TGACG S000024
ASF1MOTIFCAMV 1512 (+) TGACG S000024
ASF1MOTIFCAMV 1916 (-) TGACG S000024
AUXRETGA2GMGH3 1512 (+) TGACGTGGC S000235
BIHD1OS 220 (+) TGTCA S000498
BIHD1OS 743 (+) TGTCA S000498
BIHD1OS 789 (-) TGTCA S000498
BIHD1OS 1159 (-) TGTCA S000498
BIHD1OS 1209 (-) TGTCA S000498
BIHD1OS 1312 (+) TGTCA S000498
BIHD1OS 1627 (+) TGTCA S000498
BIHD1OS 1659 (+) TGTCA S000498
BOXIINTPATPB 1833 (+) ATAGAA S000296
BOXIIPCCHS 1514 (+) ACGTGGC S000229
CAATBOX1 134 (-) CAAT S000028
CAATBOX1 302 (-) CAAT S000028
CAATBOX1 357 (-) CAAT S000028
CAATBOX1 433 (-) CAAT S000028
CAATBOX1 479 (+) CAAT S000028
CAATBOX1 538 (+) CAAT S000028
CAATBOX1 594 (+) CAAT S000028
CAATBOX1 633 (-) CAAT S000028
CAATBOX1 657 (-) CAAT S000028
CAATBOX1 732 (-) CAAT S000028
CAATBOX1 741 (-) CAAT S000028
CAATBOX1 836 (+) CAAT S000028
CAATBOX1 882 (+) CAAT S000028
CAATBOX1 918 (+) CAAT S000028
CAATBOX1 1045 (-) CAAT S000028
CAATBOX1 1053 (+) CAAT S000028
CAATBOX1 1162 (+) CAAT S000028
CAATBOX1 1212 (+) CAAT S000028
CAATBOX1 1224 (+) CAAT S000028
CAATBOX1 1289 (+) CAAT S000028
CAATBOX1 1315 (+) CAAT S000028
CAATBOX1 1391 (+) CAAT S000028
CAATBOX1 1412 (-) CAAT S000028
CAATBOX1 1486 (+) CAAT S000028
CAATBOX1 1526 (-) CAAT S000028
CAATBOX1 1635 (-) CAAT S000028
CAATBOX1 1667 (-) CAAT S000028
CAATBOX1 1705 (-) CAAT S000028
CAATBOX1 1928 (-) CAAT S000028
CAATBOX1 1948 (-) CAAT S000028
CAATBOX1 1969 (-) CAAT S000028
CACGTGMOTIF 102 (-) CACGTG S000042
CACGTGMOTIF 102 (+) CACGTG S000042
CACTFTPPCA1 10 (-) YACT S000449
CACTFTPPCA1 171 (+) YACT S000449
CACTFTPPCA1 196 (-) YACT S000449
CACTFTPPCA1 363 (-) YACT S000449
CACTFTPPCA1 373 (+) YACT S000449
CACTFTPPCA1 403 (+) YACT S000449
CACTFTPPCA1 523 (+) YACT S000449
CACTFTPPCA1 527 (+) YACT S000449
CACTFTPPCA1 541 (+) YACT S000449
CACTFTPPCA1 581 (+) YACT S000449
CACTFTPPCA1 680 (+) YACT S000449
CACTFTPPCA1 785 (+) YACT S000449
CACTFTPPCA1 813 (-) YACT S000449
CACTFTPPCA1 865 (+) YACT S000449
CACTFTPPCA1 940 (-) YACT S000449
CACTFTPPCA1 987 (-) YACT S000449
CACTFTPPCA1 1030 (-) YACT S000449
CACTFTPPCA1 1189 (-) YACT S000449
CACTFTPPCA1 1405 (+) YACT S000449
CACTFTPPCA1 1500 (+) YACT S000449
CACTFTPPCA1 1573 (+) YACT S000449
CACTFTPPCA1 1812 (+) YACT S000449
CACTFTPPCA1 1922 (-) YACT S000449
CACTFTPPCA1 1942 (-) YACT S000449
CANBNNAPA 11 (-) CNAACAC S000148
CANBNNAPA 781 (+) CNAACAC S000148
CANBNNAPA 2002 (-) CNAACAC S000148
CAREOSREP1 992 (+) CAACTC S000421
CAREOSREP1 1103 (+) CAACTC S000421
CARGCW8GAT 566 (-) CWWWWWWWWG S000431
CARGCW8GAT 566 (+) CWWWWWWWWG S000431
CARGCW8GAT 836 (-) CWWWWWWWWG S000431
CARGCW8GAT 836 (+) CWWWWWWWWG S000431
CATATGGMSAUR 560 (-) CATATG S000370
CATATGGMSAUR 560 (+) CATATG S000370
CBFHV 260 (-) RYCGAC S000497
CCA1ATLHCB1 1280 (+) AAMAATCT S000149
CCAATBOX1 302 (-) CCAAT S000030
CCAATBOX1 433 (-) CCAAT S000030
CCAATBOX1 478 (+) CCAAT S000030
CCAATBOX1 633 (-) CCAAT S000030
CCAATBOX1 835 (+) CCAAT S000030
CCAATBOX1 1390 (+) CCAAT S000030
CCAATBOX1 1485 (+) CCAAT S000030
CCAATBOX1 1526 (-) CCAAT S000030
CGACGOSAMY3 1091 (+) CGACG S000205
CIACADIANLELHC 251 (-) CAANNNNATC S000252
CIACADIANLELHC 651 (-) CAANNNNATC S000252
CIACADIANLELHC 956 (-) CAANNNNATC S000252
CIACADIANLELHC 1476 (+) CAANNNNATC S000252
CPBCSPOR 566 (-) TATTAG S000491
CPBCSPOR 597 (+) TATTAG S000491
CURECORECR 295 (-) GTAC S000493
CURECORECR 295 (+) GTAC S000493
CURECORECR 591 (-) GTAC S000493
CURECORECR 591 (+) GTAC S000493
CURECORECR 988 (-) GTAC S000493
CURECORECR 988 (+) GTAC S000493
CURECORECR 1192 (-) GTAC S000493
CURECORECR 1192 (+) GTAC S000493
CURECORECR 1751 (-) GTAC S000493
CURECORECR 1751 (+) GTAC S000493
CURECORECR 1943 (-) GTAC S000493
CURECORECR 1943 (+) GTAC S000493
DOFCOREZM 110 (+) AAAG S000265
DOFCOREZM 187 (+) AAAG S000265
DOFCOREZM 248 (+) AAAG S000265
DOFCOREZM 291 (-) AAAG S000265
DOFCOREZM 415 (-) AAAG S000265
DOFCOREZM 448 (+) AAAG S000265
DOFCOREZM 498 (+) AAAG S000265
DOFCOREZM 529 (-) AAAG S000265
DOFCOREZM 623 (+) AAAG S000265
DOFCOREZM 712 (-) AAAG S000265
DOFCOREZM 842 (+) AAAG S000265
DOFCOREZM 1011 (+) AAAG S000265
DOFCOREZM 1019 (+) AAAG S000265
DOFCOREZM 1135 (+) AAAG S000265
DOFCOREZM 1437 (-) AAAG S000265
DOFCOREZM 1532 (-) AAAG S000265
DOFCOREZM 1578 (-) AAAG S000265
DOFCOREZM 1618 (-) AAAG S000265
DOFCOREZM 1649 (-) AAAG S000265
DOFCOREZM 1769 (-) AAAG S000265
DOFCOREZM 1787 (-) AAAG S000265
DOFCOREZM 1885 (-) AAAG S000265
DOFCOREZM 1894 (-) AAAG S000265
DPBFCOREDCDC3 8 (-) ACACNNG S000292
DPBFCOREDCDC3 99 (+) ACACNNG S000292
DPBFCOREDCDC3 101 (+) ACACNNG S000292
DPBFCOREDCDC3 123 (+) ACACNNG S000292
DPBFCOREDCDC3 402 (+) ACACNNG S000292
DPBFCOREDCDC3 784 (+) ACACNNG S000292
EBOXBNNAPA 8 (-) CANNTG S000144
EBOXBNNAPA 8 (+) CANNTG S000144
EBOXBNNAPA 102 (-) CANNTG S000144
EBOXBNNAPA 102 (+) CANNTG S000144
EBOXBNNAPA 223 (-) CANNTG S000144
EBOXBNNAPA 223 (+) CANNTG S000144
EBOXBNNAPA 333 (-) CANNTG S000144
EBOXBNNAPA 333 (+) CANNTG S000144
EBOXBNNAPA 403 (-) CANNTG S000144
EBOXBNNAPA 403 (+) CANNTG S000144
EBOXBNNAPA 560 (-) CANNTG S000144
EBOXBNNAPA 560 (+) CANNTG S000144
EBOXBNNAPA 693 (-) CANNTG S000144
EBOXBNNAPA 693 (+) CANNTG S000144
EBOXBNNAPA 785 (-) CANNTG S000144
EBOXBNNAPA 785 (+) CANNTG S000144
EBOXBNNAPA 1996 (-) CANNTG S000144
EBOXBNNAPA 1996 (+) CANNTG S000144
EECCRCAH1 132 (+) GANTTNC S000494
EECCRCAH1 636 (-) GANTTNC S000494
EECCRCAH1 1102 (-) GANTTNC S000494
EECCRCAH1 1951 (+) GANTTNC S000494
ERELEE4 1115 (+) AWTTCAAA S000037
GATABOX 23 (+) GATA S000039
GATABOX 360 (+) GATA S000039
GATABOX 467 (-) GATA S000039
GATABOX 702 (+) GATA S000039
GATABOX 886 (+) GATA S000039
GATABOX 1185 (+) GATA S000039
GATABOX 1220 (+) GATA S000039
GATABOX 1228 (+) GATA S000039
GATABOX 1497 (-) GATA S000039
GATABOX 1506 (+) GATA S000039
GATABOX 1523 (+) GATA S000039
GATABOX 1562 (+) GATA S000039
GATABOX 1764 (-) GATA S000039
GATABOX 1925 (+) GATA S000039
GATABOX 1931 (+) GATA S000039
GCCCORE 762 (-) GCCGCC S000430
GCN4OSGLUB1 604 (+) TGAGTCA S000277
GT1CONSENSUS 23 (+) GRWAAW S000198
GT1CONSENSUS 159 (+) GRWAAW S000198
GT1CONSENSUS 717 (+) GRWAAW S000198
GT1CONSENSUS 718 (+) GRWAAW S000198
GT1CONSENSUS 1014 (+) GRWAAW S000198
GT1CONSENSUS 1015 (+) GRWAAW S000198
GT1CONSENSUS 1060 (+) GRWAAW S000198
GT1CONSENSUS 1329 (-) GRWAAW S000198
GT1CONSENSUS 1346 (+) GRWAAW S000198
GT1CONSENSUS 1556 (-) GRWAAW S000198
GT1CONSENSUS 1562 (+) GRWAAW S000198
GT1CONSENSUS 1724 (-) GRWAAW S000198
GT1CONSENSUS 1770 (-) GRWAAW S000198
GT1CONSENSUS 1771 (-) GRWAAW S000198
GT1CONSENSUS 1864 (-) GRWAAW S000198
GT1CONSENSUS 1876 (+) GRWAAW S000198
GT1CONSENSUS 1906 (-) GRWAAW S000198
GT1CONSENSUS 1952 (-) GRWAAW S000198
GT1GMSCAM4 159 (+) GAAAAA S000453
GT1GMSCAM4 718 (+) GAAAAA S000453
GT1GMSCAM4 1015 (+) GAAAAA S000453
GT1GMSCAM4 1329 (-) GAAAAA S000453
GT1GMSCAM4 1770 (-) GAAAAA S000453
GTGANTG10 170 (-) GTGA S000378
GTGANTG10 197 (+) GTGA S000378
GTGANTG10 346 (-) GTGA S000378
GTGANTG10 364 (+) GTGA S000378
GTGANTG10 400 (-) GTGA S000378
GTGANTG10 575 (+) GTGA S000378
GTGANTG10 580 (-) GTGA S000378
GTGANTG10 649 (+) GTGA S000378
GTGANTG10 735 (+) GTGA S000378
GTGANTG10 799 (+) GTGA S000378
GTGANTG10 1158 (+) GTGA S000378
GTGANTG10 1171 (-) GTGA S000378
GTGANTG10 1208 (+) GTGA S000378
GTGANTG10 1404 (-) GTGA S000378
GTGANTG10 1489 (-) GTGA S000378
GTGANTG10 1499 (-) GTGA S000378
GTGANTG10 1572 (-) GTGA S000378
GTGANTG10 1691 (-) GTGA S000378
GTGANTG10 1923 (+) GTGA S000378
HEXAMERATH4 1091 (-) CCGTCG S000146
HEXAT 1512 (+) TGACGTGG S000334
HEXMOTIFTAH3H4 921 (-) ACGTCA S000053
HEXMOTIFTAH3H4 1512 (-) ACGTCA S000053
IBOX 465 (-) GATAAG S000124
IBOX 886 (+) GATAAG S000124
IBOX 1185 (+) GATAAG S000124
IBOX 1762 (-) GATAAG S000124
IBOX 1931 (+) GATAAG S000124
IBOXCORE 23 (+) GATAA S000199
IBOXCORE 466 (-) GATAA S000199
IBOXCORE 702 (+) GATAA S000199
IBOXCORE 886 (+) GATAA S000199
IBOXCORE 1185 (+) GATAA S000199
IBOXCORE 1562 (+) GATAA S000199
IBOXCORE 1763 (-) GATAA S000199
IBOXCORE 1931 (+) GATAA S000199
IBOXCORENT 886 (+) GATAAGR S000424
IBOXCORENT 1761 (-) GATAAGR S000424
IBOXCORENT 1931 (+) GATAAGR S000424
INRNTPSADB 1232 (+) YTCANTYY S000395
INRNTPSADB 1571 (+) YTCANTYY S000395
INRNTPSADB 1861 (+) YTCANTYY S000395
INTRONLOWER 1099 (-) TGCAGG S000086
MARTBOX 1324 (+) TTWTWTTWTT S000067
MYB2AT 609 (-) TAACTG S000177
MYB2CONSENSUSAT 609 (-) YAACKG S000409
MYB2CONSENSUSAT 1996 (-) YAACKG S000409
MYBCORE 336 (+) CNGTTR S000176
MYBCORE 609 (+) CNGTTR S000176
MYBCORE 1067 (+) CNGTTR S000176
MYBCORE 1996 (+) CNGTTR S000176
MYBPLANT 214 (-) MACCWAMC S000167
MYBPLANT 2004 (-) MACCWAMC S000167
MYBPZM 384 (+) CCWACC S000179
MYBPZM 390 (+) CCWACC S000179
MYBST1 22 (+) GGATA S000180
MYBST1 1505 (+) GGATA S000180
MYBST1 1764 (-) GGATA S000180
MYCCONSENSUSAT 8 (-) CANNTG S000407
MYCCONSENSUSAT 8 (+) CANNTG S000407
MYCCONSENSUSAT 102 (-) CANNTG S000407
MYCCONSENSUSAT 102 (+) CANNTG S000407
MYCCONSENSUSAT 223 (-) CANNTG S000407
MYCCONSENSUSAT 223 (+) CANNTG S000407
MYCCONSENSUSAT 333 (-) CANNTG S000407
MYCCONSENSUSAT 333 (+) CANNTG S000407
MYCCONSENSUSAT 403 (-) CANNTG S000407
MYCCONSENSUSAT 403 (+) CANNTG S000407
MYCCONSENSUSAT 560 (-) CANNTG S000407
MYCCONSENSUSAT 560 (+) CANNTG S000407
MYCCONSENSUSAT 693 (-) CANNTG S000407
MYCCONSENSUSAT 693 (+) CANNTG S000407
MYCCONSENSUSAT 785 (-) CANNTG S000407
MYCCONSENSUSAT 785 (+) CANNTG S000407
MYCCONSENSUSAT 1996 (-) CANNTG S000407
MYCCONSENSUSAT 1996 (+) CANNTG S000407
NODCON1GM 248 (+) AAAGAT S000461
NODCON2GM 188 (-) CTCTT S000462
NODCON2GM 1038 (+) CTCTT S000462
NODCON2GM 1106 (+) CTCTT S000462
NTBBF1ARROLB 447 (-) ACTTTA S000273
NTBBF1ARROLB 528 (+) ACTTTA S000273
OSE1ROOTNODULE 248 (+) AAAGAT S000467
OSE2ROOTNODULE 188 (-) CTCTT S000468
OSE2ROOTNODULE 1038 (+) CTCTT S000468
OSE2ROOTNODULE 1106 (+) CTCTT S000468
POLASIG1 530 (-) AATAAA S000080
POLASIG1 1243 (+) AATAAA S000080
POLASIG1 1304 (+) AATAAA S000080
POLASIG1 1457 (+) AATAAA S000080
POLASIG1 1567 (-) AATAAA S000080
POLASIG2 837 (+) AATTAAA S000081
POLASIG3 1270 (+) AATAAT S000088
POLASIG3 1902 (+) AATAAT S000088
POLLEN1LELAT52 119 (+) AGAAA S000245
POLLEN1LELAT52 184 (+) AGAAA S000245
POLLEN1LELAT52 850 (+) AGAAA S000245
POLLEN1LELAT52 1275 (-) AGAAA S000245
POLLEN1LELAT52 1640 (+) AGAAA S000245
POLLEN1LELAT52 1680 (+) AGAAA S000245
POLLEN1LELAT52 1780 (-) AGAAA S000245
POLLEN1LELAT52 1866 (-) AGAAA S000245
POLLEN1LELAT52 1954 (-) AGAAA S000245
PREATPRODH 603 (-) ACTCAT S000450
PREATPRODH 957 (-) ACTCAT S000450
PRECONSCRHSP70A 1991 (+) SCGAYNRNNNNNNNNNNNNNNNHD S000506
PROLAMINBOXOSGLUB1 620 (+) TGCAAAG S000354
PROXBBNNAPA 2001 (-) CAAACACC S000263
PYRIMIDINEBOXHVEPB1 717 (-) TTTTTTCC S000298
PYRIMIDINEBOXHVEPB1 1014 (-) TTTTTTCC S000298
PYRIMIDINEBOXOSRAMY1A 1768 (+) CCTTTT S000259
RAV1AAT 12 (-) CAACA S000314
RAV1AAT 253 (-) CAACA S000314
RAV1AAT 256 (-) CAACA S000314
RAV1AAT 337 (-) CAACA S000314
RAV1AAT 782 (+) CAACA S000314
RAV1AAT 879 (+) CAACA S000314
RAV1AAT 913 (-) CAACA S000314
RAV1AAT 1068 (-) CAACA S000314
RAV1AAT 1176 (+) CAACA S000314
RAV1AAT 1816 (-) CAACA S000314
RAV1AAT 1819 (-) CAACA S000314
RBCSCONSENSUS 1041 (-) AATCCAA S000127
REALPHALGLHCB21 2006 (-) AACCAA S000362
REBETALGLHCB21 1504 (+) CGGATA S000363
RHERPATEXPA7 103 (-) KCACGW S000512
ROOTMOTIFTAPOX1 146 (+) ATATT S000098
ROOTMOTIFTAPOX1 568 (-) ATATT S000098
ROOTMOTIFTAPOX1 569 (+) ATATT S000098
ROOTMOTIFTAPOX1 595 (-) ATATT S000098
ROOTMOTIFTAPOX1 596 (+) ATATT S000098
ROOTMOTIFTAPOX1 793 (+) ATATT S000098
ROOTMOTIFTAPOX1 1163 (-) ATATT S000098
ROOTMOTIFTAPOX1 1213 (-) ATATT S000098
ROOTMOTIFTAPOX1 1229 (+) ATATT S000098
ROOTMOTIFTAPOX1 1260 (-) ATATT S000098
ROOTMOTIFTAPOX1 1261 (+) ATATT S000098
ROOTMOTIFTAPOX1 1316 (-) ATATT S000098
ROOTMOTIFTAPOX1 1321 (+) ATATT S000098
ROOTMOTIFTAPOX1 1524 (+) ATATT S000098
ROOTMOTIFTAPOX1 1879 (-) ATATT S000098
ROOTMOTIFTAPOX1 1880 (+) ATATT S000098
ROOTMOTIFTAPOX1 1926 (+) ATATT S000098
ROOTMOTIFTAPOX1 1967 (+) ATATT S000098
ROOTMOTIFTAPOX1 1983 (+) ATATT S000098
S1FBOXSORPS1L21 1944 (-) ATGGTA S000223
SEBFCONSSTPR10A 1158 (-) YTGTCWC S000391
SEBFCONSSTPR10A 1208 (-) YTGTCWC S000391
SEF3MOTIFGM 504 (+) AACCCA S000115
SEF3MOTIFGM 1121 (+) AACCCA S000115
SEF3MOTIFGM 1843 (-) AACCCA S000115
SEF4MOTIFGM7S 965 (+) RTTTTTR S000103
SEF4MOTIFGM7S 1245 (-) RTTTTTR S000103
SEF4MOTIFGM7S 1263 (+) RTTTTTR S000103
SEF4MOTIFGM7S 1279 (-) RTTTTTR S000103
SEF4MOTIFGM7S 1898 (-) RTTTTTR S000103
SORLIP1AT 371 (+) GCCAC S000482
SORLIP1AT 1421 (-) GCCAC S000482
SORLIP1AT 1516 (-) GCCAC S000482
SORLIP2AT 1077 (+) GGGCC S000483
SREATMSD 22 (-) TTATCC S000470
SREATMSD 1763 (+) TTATCC S000470
SURECOREATSULTR11 94 (+) GAGAC S000499
SURECOREATSULTR11 511 (-) GAGAC S000499
SURECOREATSULTR11 1550 (-) GAGAC S000499
TAAAGSTKST1 447 (+) TAAAG S000387
TAAAGSTKST1 529 (-) TAAAG S000387
TATABOX3 1807 (-) TATTAAT S000110
TATABOX5 452 (+) TTATTT S000203
TATABOX5 1269 (-) TTATTT S000203
TATABOX5 1456 (-) TTATTT S000203
TATABOX5 1777 (+) TTATTT S000203
TATABOX5 1901 (-) TTATTT S000203
TATABOXOSPAL 1267 (-) TATTTAA S000400
TBOXATGAPB 622 (-) ACTTTG S000383
TGACGTVMAMY 921 (+) TGACGT S000377
TGACGTVMAMY 1512 (+) TGACGT S000377
UPRMOTIFIAT 1512 (-) CCACGTCA S000425
WBOXATNPR1 6 (-) TTGAC S000390
WBOXATNPR1 788 (+) TTGAC S000390
WBOXATNPR1 1313 (-) TTGAC S000390
WBOXHVISO1 5 (-) TGACT S000442
WBOXHVISO1 174 (+) TGACT S000442
WBOXHVISO1 606 (-) TGACT S000442
WBOXNTCHN48 173 (+) CTGACY S000508
WBOXNTCHN48 606 (-) CTGACY S000508
WBOXNTCHN48 1697 (-) CTGACY S000508
WBOXNTERF3 5 (-) TGACY S000457
WBOXNTERF3 168 (-) TGACY S000457
WBOXNTERF3 174 (+) TGACY S000457
WBOXNTERF3 344 (-) TGACY S000457
WBOXNTERF3 606 (-) TGACY S000457
WBOXNTERF3 1697 (-) TGACY S000457
WRKY71OS 6 (-) TGAC S000447
WRKY71OS 169 (-) TGAC S000447
WRKY71OS 174 (+) TGAC S000447
WRKY71OS 221 (-) TGAC S000447
WRKY71OS 345 (-) TGAC S000447
WRKY71OS 607 (-) TGAC S000447
WRKY71OS 744 (-) TGAC S000447
WRKY71OS 789 (+) TGAC S000447
WRKY71OS 807 (+) TGAC S000447
WRKY71OS 921 (+) TGAC S000447
WRKY71OS 1159 (+) TGAC S000447
WRKY71OS 1209 (+) TGAC S000447
WRKY71OS 1313 (-) TGAC S000447
WRKY71OS 1512 (+) TGAC S000447
WRKY71OS 1628 (-) TGAC S000447
WRKY71OS 1660 (-) TGAC S000447
WRKY71OS 1698 (-) TGAC S000447
WRKY71OS 1917 (-) TGAC S000447
Summary
CAAT-box	44
CACTFTPPCA1 10 (-) YACT S000449	24
ARR1AT 58 (+) NGATT S000454	23
DOFCOREZM 110 (+) AAAG S000265	23
TATA-box	19
GTGANTG10 170 (-) GTGA S000378	19
ROOTMOTIFTAPOX1 146 (+) ATATT S000098	19
EBOXBNNAPA 8 (-) CANNTG S000144	18
GT1CONSENSUS 159 (+) GRWAAW S000198	18
MYCCONSENSUSAT 8 (-) CANNTG S000407	18
WRKY71OS 6 (-) TGAC S000447	18
IBOX 465 (-) GATAAG S000124	16
GATABOX 23 (+) GATA S000039	15
WBOX 6 (-) TTGAC S000390	15
Unnamed__4	12
CURECORECR 295 (-) GTAC S000493	12
MYB 336 (+) CNGTTR S000176	11
RAV1AAT 12 (-) CAACA S000314	11
POLLEN1LELAT52 119 (+) AGAAA S000245	9
BIHD1OS 220 (+) TGTCA S000498	8
CCAATBOX1 302 (-) CCAAT S000030	8
TATABOX 1807 (-) TATTAAT S000110	7
ACGTATERD1 103 (-) ACGT S000415	6
DPBFCOREDCDC3 8 (-) ACACNNG S000292	6
POLASIG1 530 (-) AATAAA S000080	6
G-Box	5
MYB	5
-10PEHVPSBD 147 (+) TATTCT S000392	5
GT1GMSCAM4 159 (+) GAAAAA S000453	5
ABRE	4
as-1	4
CGTCA-motif	4
TGACG-motif	4
ABRELATERD1 102 (-) ACGTG S000414	4
ASF1MOTIFCAMV 807 (+) TGACG S000024	4
CARGCW8GAT 566 (-) CWWWWWWWWG S000431	4
CIACADIANLELHC 251 (-) CAANNNNATC S000252	4
EECCRCAH1 132 (+) GANTTNC S000494	4
SEF4MOTIFGM7S 965 (+) RTTTTTR S000103	4
-300ELEMENT 106 (+) TGHAAARK S000122	3
ANAERO2CONSENSUS 225 (-) AGCAGC S000478	3
CANBNNAPA 11 (-) CNAACAC S000148	3
INRNTPSADB 1232 (+) YTCANTYY S000395	3
NODCON2GM 188 (-) CTCTT S000462	3
OSE2ROOTNODULE 188 (-) CTCTT S000468	3
SEF3MOTIFGM 504 (+) AACCCA S000115	3
SORLIP1AT 371 (+) GCCAC S000482	3
SURECOREATSULTR11 94 (+) GAGAC S000499	3
I-box	2
Myb-binding site	2
STRE	2
Unnamed__1	2
ABRERATCAL 101 (-) MACGYGB S000507	2
CACGTGMOTIF 102 (-) CACGTG S000042	2
CAREOSREP1 992 (+) CAACTC S000421	2
CATATGGMSAUR 560 (-) CATATG S000370	2
CPBCSPOR 566 (-) TATTAG S000491	2
HEXMOTIFTAH3H4 921 (-) ACGTCA S000053	2
MYB2CONSENSUSAT 609 (-) YAACKG S000409	2
NTBBF1ARROLB 447 (-) ACTTTA S000273	2
POLASIG3 1270 (+) AATAAT S000088	2
PREATPRODH 603 (-) ACTCAT S000450	2
PYRIMIDINEBOXHVEPB1 717 (-) TTTTTTCC S000298	2
SEBFCONSSTPR10A 1158 (-) YTGTCWC S000391	2
SREATMSD 22 (-) TTATCC S000470	2
TAAAGSTKST1 447 (+) TAAAG S000387	2
TGACGTVMAMY 921 (+) TGACGT S000377	2
AAGAA-motif	1
AE-box	1
AT~TATA-box	1
Box 4	1
CAT-box	1
CTAG-motif	1
ERE	1
GATA-motif	1
GCN4_motif	1
MBS	1
MYC	1
TCA-element	1
TC-rich repeats	1
2SSEEDPROTBANAPA 2002 (-) CAAACAC S000143	1
AACACOREOSGLUB1 961 (-) AACAAAC S000353	1
ACGTABREMOTIFA2OSEM 1514 (+) ACGTGKC S000394	1
AGCBOXNPGLB 762 (-) AGCCGCC S000232	1
ANAERO1CONSENSUS 962 (-) AAACAAA S000477	1
ARFAT 94 (-) TGTCTC S000270	1
AUXRETGA2GMGH3 1512 (+) TGACGTGGC S000235	1
BOXIINTPATPB 1833 (+) ATAGAA S000296	1
BOXIIPCCHS 1514 (+) ACGTGGC S000229	1
CBFHV 260 (-) RYCGAC S000497	1
CCA1ATLHCB1 1280 (+) AAMAATCT S000149	1
CGACGOSAMY3 1091 (+) CGACG S000205	1
GCCCORE 762 (-) GCCGCC S000430	1
GCN4OSGLUB1 604 (+) TGAGTCA S000277	1
HEXAMERATH4 1091 (-) CCGTCG S000146	1
HEXAT 1512 (+) TGACGTGG S000334	1
INTRONLOWER 1099 (-) TGCAGG S000086	1
MARTBOX 1324 (+) TTWTWTTWTT S000067	1
MYB2AT 609 (-) TAACTG S000177	1
NODCON1GM 248 (+) AAAGAT S000461	1
OSE1ROOTNODULE 248 (+) AAAGAT S000467	1
POLASIG2 837 (+) AATTAAA S000081	1
PRECONSCRHSP70A 1991 (+) SCGAYNRNNNNNNNNNNNNNNNHD S000506	1
PROLAMINBOXOSGLUB1 620 (+) TGCAAAG S000354	1
PROXBBNNAPA 2001 (-) CAAACACC S000263	1
PYRIMIDINEBOXOSRAMY1A 1768 (+) CCTTTT S000259	1
RBCSCONSENSUS 1041 (-) AATCCAA S000127	1
REALPHALGLHCB21 2006 (-) AACCAA S000362	1
REBETALGLHCB21 1504 (+) CGGATA S000363	1
RHERPATEXPA7 103 (-) KCACGW S000512	1
S1FBOXSORPS1L21 1944 (-) ATGGTA S000223	1
SORLIP2AT 1077 (+) GGGCC S000483	1
TBOXATGAPB 622 (-) ACTTTG S000383	1
UPRMOTIFIAT 1512 (-) CCACGTCA S000425	1
